# Supplementary material for: Nucleolar Protein Trafficking in Response to HIV-1 Tat: Rewiring the Nucleolus
Source: PLoS One. 2012 Nov 15;7(11):e48702. doi: 10.1371/journal.pone.0048702 (PMC3499507; doi:10.1371/journal.pone.0048702)
Supplement: Table S1 — Lists of all the peptides identified and quantified in our analysis and used to calculate the proteins SILAC ratios. The table contains 536 proteins identified from 2471 peptides. (XLSX) [file pone.0048702.s008.xlsx]

## Sheet: Proteins Ratios
Weigheted H/L	Log2 Weigheted H/L	Weigheted H/L B significant	Weigheted H/L Significance B	GENE NAME	Gene Names	Protein Names	Protein Descriptions	Uniprot	GOCC	GOBP	GOMF	KEGG	Pfam	InterPro	intensity	Leading Proteins
5.25894	2.39477	+	2.89718e-23	NHP2L1	CTA-216E10.8-008;NHP2L1;NHP2L1;CTA-216E10.8-001;hCG_41538	NHP2 non-histone chromosome protein 2-like 1 (S. cerevisiae);High mobility group-like nuclear protein 2 homolog 1;NHP2-like protein 1;OTK27;SNU13 homolog;U4/U6.U5 tri-snRNP 15.5 kDa protein;cDNA, FLJ92061, Homo sapiens NHP2 non-histone chromosome protein 2-like 1 (S.cerevisiae) (NHP2L1), mRNA;NHP2 non-histone chromosome protein 2-like 1 (S. cerevisiae), isoform CRA_a;NHP2L1 protein	NHP2 non-histone chromosome protein 2-like 1;NHP2-like protein 1	B1AHD1;P55769;Q6FHM6	nucleolus;ribonucleoprotein complex;macromolecular complex;organelle;non-membrane-bounded organelle;intracellular organelle;intracellular non-membrane-bounded organelle;organelle part;intracellular part;nuclear part;intracellular organelle part;cell part;nucleus;nucleoplasm;spliceosomal complex;small nucleolar ribonucleoprotein complex;box C-D snoRNP complex;membrane-bounded organelle;intracellul…	cellular process;ribonucleoprotein complex biogenesis;ribosome biogenesis;cellular component biogenesis;cellular component organization or biogenesis;cellular component organization or biogenesis at cellular level;cellular component biogenesis at cellular level;RNA splicing, via transesterification reactions;RNA splicing, via transesterification reactions with bulged adenosine as nucleophile;nucl…	nucleic acid binding;RNA binding;binding;protein binding;snoRNA binding	Ribosome biogenesis in eukaryotes;Spliceosome	Ribosomal protein L7Ae/L30e/S12e/Gadd45 family	H/ACA_rnp_Nhp2_euk;Ribosomal_L7Ae/L30e/S12e/Gad45;Ribosomal_L7Ae/L8/Nhp2;Ribosomal_L7Ae_CS	36435000	IPI00893746
5.25494	2.39367	+	3.04709e-23	RPL14	RPL14;RPL14	60S ribosomal protein L14;CAG-ISL 7;cDNA FLJ76611, highly similar to Homo sapiens ribosomal protein L14 (RPL14), mRNA;cDNA FLJ75556, highly similar to Homo sapiens ribosomal protein L14, mRNA;Ribosomal protein L14 variant;RPL14 protein;cDNA FLJ51325, highly similar to 60S ribosomal protein L14	Ribosomal protein L14 variant;60S ribosomal protein L14;RPL14 protein (Fragment)	P50914;A8K3Q9;A8K7N0;Q6IPH7;B7Z6S8;E7EPB3;A0PJ62	intracellular;cytoplasm;cytosol;ribosome;large ribosomal subunit;cytosolic large ribosomal subunit;ribonucleoprotein complex;macromolecular complex;organelle;non-membrane-bounded organelle;intracellular organelle;intracellular non-membrane-bounded organelle;organelle part;intracellular part;cytoplasmic part;intracellular organelle part;cell part	nucleobase, nucleoside, nucleotide and nucleic acid metabolic process;rRNA processing;RNA processing;translation;translational elongation;translational termination;nitrogen compound metabolic process;metabolic process;biosynthetic process;macromolecule biosynthetic process;cellular process;gene expression;viral reproduction;cellular component organization;RNA metabolic process;rRNA metabolic proc…	nucleic acid binding;RNA binding;structural constituent of ribosome;structural molecule activity;binding;protein binding	Ribosome	Ribosomal protein L14	Ribosomal_L14;Transl_SH3-like_sub	15168100	IPI00555744
4.75127	2.24831	+	1.94163e-20	LDHB	LDHB;hCG_24788	LDH heart subunit;L-lactate dehydrogenase B chain;Renal carcinoma antigen NY-REN-46;L-lactate dehydrogenase	L-lactate dehydrogenase B chain	P07195;Q5U077	cell fraction;soluble fraction;cytoplasm;mitochondrion;cytosol;organelle;membrane-bounded organelle;intracellular organelle;intracellular membrane-bounded organelle;intracellular part;cytoplasmic part;cell part	carbohydrate metabolic process;monosaccharide metabolic process;glucose metabolic process;glucose catabolic process;alcohol metabolic process;organic acid metabolic process;lactate metabolic process;pyruvate metabolic process;generation of precursor metabolites and energy;glycolysis;nucleobase, nucleoside, nucleotide and nucleic acid metabolic process;coenzyme metabolic process;oxidoreduction coe…	nucleotide binding;catalytic activity;lactate dehydrogenase activity;L-lactate dehydrogenase activity;binding;protein binding;oxidoreductase activity;oxidoreductase activity, acting on CH-OH group of donors;oxidoreductase activity, acting on the CH-OH group of donors, NAD or NADP as acceptor;identical protein binding;cofactor binding;coenzyme binding;NAD binding	Glycolysis / Gluconeogenesis;Cysteine and methionine metabolism;Pyruvate metabolism;Propanoate metabolism	lactate/malate dehydrogenase, NAD binding domain;lactate/malate dehydrogenase, alpha/beta C-terminal domain	Lactate/malate_DH_C;Lactate/malate_DH_N;Lactate_DH/Glyco_Ohase_4_C;L-lactate/malate_DH;L-lactate_DH;L-lactate_DH_AS;NAD(P)-bd_dom	1359500	IPI00219217
4.44359	2.15173	+	1.11236e-18	HSP90AB1	HSP90AB1;HSP90B;HSPC2;HSPCB	Heat shock 84 kDa;Heat shock protein HSP 90-beta;cDNA FLJ77842;cDNA FLJ53619, highly similar to Heat shock protein HSP 90-beta;cDNA FLJ54023, highly similar to Heat shock protein HSP 90-beta;HSP90AB1 protein;cDNA: FLJ21717 fis, clone COL10322;Heat shock protein beta	Heat shock protein HSP 90-beta;Heat shock protein beta (Fragment)	P08238;A8K3W9;B4DGL0;B4DMA2;Q6PK50;Q9H6X9;O14942	intracellular;cytoplasm;mitochondrion;cytosol;cytoplasmic membrane-bounded vesicle;cytoplasmic vesicle;vesicle;membrane-bounded vesicle;melanosome;organelle;membrane-bounded organelle;intracellular organelle;intracellular membrane-bounded organelle;intracellular part;cytoplasmic part;cell part;pigment granule	placenta development;regulation of cytokine-mediated signaling pathway;regulation of immune system process;protein folding;chemotaxis;response to stress;response to unfolded protein;axon guidance;metabolic process;response to external stimulus;response to biotic stimulus;regulation of biosynthetic process;positive regulation of biosynthetic process;negative regulation of metabolic process;positiv…	nucleotide binding;binding;protein binding;ATP binding;purine nucleotide binding;protein domain specific binding;enzyme regulator activity;nitric-oxide synthase regulator activity;adenyl nucleotide binding;TPR domain binding;ribonucleotide binding;purine ribonucleotide binding;adenyl ribonucleotide binding;purine ribonucleoside triphosphate binding;unfolded protein binding	Protein processing in endoplasmic reticulum;Antigen processing and presentation;NOD-like receptor signaling pathway;Plant-pathogen interaction;Progesterone-mediated oocyte maturation;Pathways in cancer;Prostate cancer	HSP90;HATPase_c	ATPase-like_ATP-bd;Heat_shock_protein_90_CS;Hsp90;Hsp90_N;Ribosomal_S5_D2-typ_fold	209409590	IPI00414676
3.4002	1.76562	+	1.72451e-12	PFKP	PFKF;PFKP;PFKP;RP11-298E9.2-004;PFKP;RP11-298E9.2-009;PFK-P;PFKP;RP11-298E9.2-011	6-phosphofructokinase type C;6-phosphofructokinase, platelet type;Phosphofructo-1-kinase isozyme C;Phosphofructokinase 1;Phosphohexokinase;cDNA FLJ35278 fis, clone PROST2006579, highly similar to 6-phosphofructokinase type C (EC 2.7.1.11);Phosphofructokinase, platelet;Phosphofructokinase-P;PFKP protein;Similar to phosphofructokinase, platelet	6-phosphofructokinase type C;cDNA FLJ35278 fis, clone PROST2006579, highly similar to 6-phosphofructokinase type C;Phosphofructokinase, platelet	Q01813;B3KS15;Q5VSR7;B1APP6;O14943;Q49A78;Q8WTZ9;B1APP7	cytoplasm;cytosol;6-phosphofructokinase complex;macromolecular complex;protein complex;intracellular part;cytoplasmic part;cytosolic part;cell part;cell fraction;soluble fraction	carbohydrate metabolic process;monosaccharide metabolic process;glucose metabolic process;glucose catabolic process;alcohol metabolic process;generation of precursor metabolites and energy;glycolysis;phosphorus metabolic process;phosphate metabolic process;metabolic process;catabolic process;cellular process;carbohydrate catabolic process;phosphorylation;hexose metabolic process;hexose catabolic …	nucleotide binding;catalytic activity;6-phosphofructokinase activity;binding;protein binding;ATP binding;phosphofructokinase activity;kinase activity;transferase activity;transferase activity, transferring phosphorus-containing groups;phosphotransferase activity, alcohol group as acceptor;purine nucleotide binding;carbohydrate kinase activity;adenyl nucleotide binding;ribonucleotide binding;purin…	Glycolysis / Gluconeogenesis;Pentose phosphate pathway;Fructose and mannose metabolism;Galactose metabolism;Methane metabolism	PFK	6-phosphofructokinase_euk;Phosphofructokinase;Phosphofructokinase_CS;Phosphofructokinase_dom	1510700	IPI00009790
3.30476	1.72454	+	6.55599e-12	MCM7	CDC47;MCM2;MCM7;CDC47;MCM2;MCM7	CDC47 homolog;DNA replication licensing factor MCM7;P1.1-MCM3;cDNA, FLJ95407, highly similar to Homo sapiens MCM7 minichromosome maintenance deficient 7 (S. cerevisiae) (MCM7), mRNA;HsMcm7;cDNA FLJ55929, highly similar to DNA replication licensing factor MCM7	Isoform 1 of DNA replication licensing factor MCM7;cDNA FLJ55929, highly similar to DNA replication licensing factor MCM7;Isoform 2 of DNA replication licensing factor MCM7	P33993-1;P33993;B2RBA6;C6EMX8;B4DDF5;P33993-2;P33993	chromatin;nucleus;nucleoplasm;macromolecular complex;MCM complex;organelle;membrane-bounded organelle;intracellular organelle;intracellular membrane-bounded organelle;protein complex;organelle part;intracellular part;chromosomal part;nuclear part;intracellular organelle part;nucleoplasm part;nuclear chromosome part;cell part	cell cycle checkpoint;G1-S transition of mitotic cell cycle;S phase of mitotic cell cycle;M-G1 transition of mitotic cell cycle;mitotic cell cycle;nucleobase, nucleoside, nucleotide and nucleic acid metabolic process;DNA metabolic process;DNA replication;DNA-dependent DNA replication initiation;DNA strand elongation involved in DNA replication;transcription, DNA-dependent;regulation of transcript…	nucleotide binding;nucleic acid binding;DNA binding;DNA helicase activity;catalytic activity;ATP-dependent DNA helicase activity;helicase activity;binding;protein binding;ATP binding;ATP-dependent helicase activity;DNA-dependent ATPase activity;pyrophosphatase activity;hydrolase activity;hydrolase activity, acting on acid anhydrides;hydrolase activity, acting on acid anhydrides, in phosphorus-con…	DNA replication;Cell cycle;Cell cycle - yeast;Meiosis - yeast	MCM	ATPase_AAA+_core;DNA-dep_ATPase_MCM;DNA-dep_ATPase_MCM_CS;MCM_7;NA-bd_OB-fold;NA-bd_OB-fold-like	22632250	IPI00299904
3.08662	1.62603	+	1.40005e-10	HNRNPA3	HNRNPA3;HNRPA3;HNRNPA3	Heterogeneous nuclear ribonucleoprotein A3;cDNA FLJ58832, highly similar to Heterogeneous nuclear ribonucleoprotein A3;cDNA FLJ59080, highly similar to Heterogeneous nuclear ribonucleoprotein A3;BX1;Putative uncharacterized protein HNRNPA3	Isoform 1 of Heterogeneous nuclear ribonucleoprotein A3;Uncharacterized protein	P51991-1;P51991;B4E3E6;E7EN79;E7EWI9;B4E036;E7ERJ4;E9PGM6;Q8NFG3;C9J4H1	nucleus;nucleoplasm;spliceosomal complex;nucleolus;cytoplasm;ribonucleoprotein complex;heterogeneous nuclear ribonucleoprotein complex;macromolecular complex;organelle;membrane-bounded organelle;non-membrane-bounded organelle;intracellular organelle;intracellular membrane-bounded organelle;intracellular non-membrane-bounded organelle;organelle part;intracellular part;nuclear part;intracellular or…	RNA splicing, via transesterification reactions;RNA splicing, via transesterification reactions with bulged adenosine as nucleophile;nuclear mRNA splicing, via spliceosome;nucleobase, nucleoside, nucleotide and nucleic acid metabolic process;RNA processing;mRNA processing;nitrogen compound metabolic process;transport;metabolic process;RNA splicing;cellular process;gene expression;nucleobase, nucl…	nucleotide binding;nucleic acid binding;RNA binding;mRNA binding;transporter activity;binding;protein binding;nucleobase, nucleoside, nucleotide and nucleic acid transmembrane transporter activity;transmembrane transporter activity;substrate-specific transmembrane transporter activity;substrate-specific transporter activity;nucleic acid transmembrane transporter activity;RNA transmembrane transpo…	Spliceosome	RNA recognition motif. (a.k.a. RRM, RBD, or RNP domain);HnRNPA1	Nucleotide-bd_a/b_plait;RRM_dom;HnRNPA1	54814630	IPI00419373
3.03926	1.60372	+	2.72394e-10	RPL17	RPL17	60S ribosomal protein L17;60S ribosomal protein L23;PD-1	RPL17-C18orf32 protein isoform 1;60S ribosomal protein L17	P18621	intracellular;cytosol;ribosome;large ribosomal subunit;ribonucleoprotein complex;macromolecular complex;organelle;non-membrane-bounded organelle;intracellular organelle;intracellular non-membrane-bounded organelle;organelle part;intracellular part;cytoplasmic part;intracellular organelle part;cell part	nucleobase, nucleoside, nucleotide and nucleic acid metabolic process;translation;translational elongation;translational termination;nitrogen compound metabolic process;metabolic process;biosynthetic process;macromolecule biosynthetic process;cellular process;gene expression;viral reproduction;cellular component organization;RNA metabolic process;viral infectious cycle;viral transcription;protein…	structural constituent of ribosome;structural molecule activity	Ribosome	Ribosomal protein L22p/L17e	Ribosomal_L22;Ribosomal_L22/L17_CS;Ribosomal_L22/L17_euk/arc	1969340	IPI00977661
2.57521	1.36469	+	1.7976e-07	FUSIP1	FUSIP1;FUSIP2;SFRS13A;TASR;FUSIP1;FUSIP2;SFRS13A;TASR;FUSIP1;FUSIP2;SFRS13A;TASR;FUSIP1;RP11-4M23.6-005;FUSIP1;FUSIP2;SFRS13A;TASR;FUSIP1;RP11-4M23.6-014;FUSIP1	40 kDa SR-repressor protein;FUS-interacting serine-arginine-rich protein 1;Splicing factor SRp38;Splicing factor, arginine/serine-rich 13A;TLS-associated protein with Ser-Arg repeats;TLS-associated serine-arginine protein;cDNA FLJ30749 fis, clone FEBRA2000402, highly similar to FUS-interacting serine-arginine-rich protein 1;cDNA FLJ43846 fis, clone TESTI4006393, highly similar to FUS-interacting …	Isoform 1 of Serine/arginine-rich splicing factor 10;Isoform 2 of Serine/arginine-rich splicing factor 10;Isoform 3 of Serine/arginine-rich splicing factor 10;serine/arginine-rich splicing factor 10 isoform 5;serine/arginine-rich splicing factor 10-like, p	O75494-1;O75494;B3KNY6;Q53GD7;O75494-2;O75494;O75494-3;O75494;Q5JRI3;O75494-4;O75494;Q5JRI1;B4DJP9;Q6IQ42	nucleus;nucleoplasm;cytoplasm;nuclear body;nuclear speck;organelle;membrane-bounded organelle;intracellular organelle;intracellular membrane-bounded organelle;organelle part;intracellular part;nuclear part;intracellular organelle part;nucleoplasm part;cell part	assembly of spliceosomal tri-snRNP;RNA splicing, via transesterification reactions;RNA splicing, via transesterification reactions with bulged adenosine as nucleophile;nuclear mRNA splicing, via spliceosome;nucleobase, nucleoside, nucleotide and nucleic acid metabolic process;regulation of transcription, DNA-dependent;mRNA splice site selection;RNA processing;mRNA processing;RNA export from nucle…	nucleotide binding;nucleic acid binding;RNA binding;binding;protein binding;protein domain specific binding;RS domain binding;unfolded protein binding	Spliceosome	RNA recognition motif. (a.k.a. RRM, RBD, or RNP domain)	Nucleotide-bd_a/b_plait;RRM_dom	2672330	IPI00074587
2.26429	1.17906	+	1.2477e-05	FKBP4	FKBP4;FKBP52	51 kDa FK506-binding protein;52 kDa FK506-binding protein;59 kDa immunophilin;FK506-binding protein 4;FKBP59;HSP-binding immunophilin;Immunophilin FKBP52;Peptidyl-prolyl cis-trans isomerase FKBP4;Peptidyl-prolyl cis-trans isomerase FKBP4, N-terminally processed;Rotamase;cDNA, FLJ94557, highly similar to Homo sapiens FK506 binding protein 4, 59kDa (FKBP4), mRNA	Peptidyl-prolyl cis-trans isomerase FKBP4	Q02790;B2R9U2	intracellular;nucleus;nucleolus;cytoplasm;cytosol;cytoskeleton;microtubule;membrane;growth cone;site of polarized growth;macromolecular complex;axon part;organelle;membrane-bounded organelle;non-membrane-bounded organelle;intracellular organelle;intracellular membrane-bounded organelle;intracellular non-membrane-bounded organelle;protein complex;axonal growth cone;organelle part;intracellular par…	transition metal ion transport;developmental process involved in reproduction;protein folding;protein complex assembly;steroid hormone receptor complex assembly;protein modification process;transport;ion transport;cation transport;copper ion transport;signal transduction;sex differentiation;embryo implantation;protein localization;metabolic process;cellular process;negative regulation of organell…	nucleotide binding;peptidyl-prolyl cis-trans isomerase activity;catalytic activity;receptor binding;binding;protein binding;ATP binding;GTP binding;macrolide binding;FK506 binding;cytoskeletal protein binding;drug binding;isomerase activity;cis-trans isomerase activity;purine nucleotide binding;guanyl nucleotide binding;adenyl nucleotide binding;protein binding, bridging;heat shock protein bindin…		FKBP_C;Tetratricopeptide repeat;Tetratricopeptide repeat	Elongated_TPR_rpt_dom;PPIase_FKBP;PPIase_FKBP_dom;TPR_repeat;TPR-1;TPR-contain;TPR-like_helical;TPR_2	910730	IPI00219005
2.15899	1.11035	+	5.02471e-05	ARL8B	ARL10C;ARL8B;GIE1;ARL10B;ARL8A;GIE2	cDNA FLJ56285, highly similar to ADP-ribosylation factor-like protein 8B;ADP-ribosylation factor-like protein 10C;ADP-ribosylation factor-like protein 8B;Novel small G protein indispensable for equal chromosome segregation 1;cDNA FLJ61158, highly similar to ADP-ribosylation factor-like protein 8B;ADP-ribosylation factor-like protein 10B;ADP-ribosylation factor-like protein 8A;Novel small G protei…	cDNA FLJ56285, highly similar to ADP-ribosylation factor-like protein 8B;ADP-ribosylation factor-like protein 8B;ADP-ribosylation factor-like protein 8A	B4E1J8;Q9NVJ2;B4DQT8;Q96BM9;B2R7U5	intracellular;cell part;lytic vacuole;cytoplasm;lysosome;lysosomal membrane;endosome;vacuole;vacuolar membrane;spindle;cytoskeleton;endosome membrane;membrane;midbody;organelle membrane;late endosome membrane;organelle;membrane-bounded organelle;non-membrane-bounded organelle;intracellular organelle;intracellular membrane-bounded organelle;intracellular non-membrane-bounded organelle;organelle pa…	signal transduction;small GTPase mediated signal transduction;cellular process;intracellular signal transduction;regulation of biological process;regulation of cellular process;response to stimulus;cellular response to stimulus;biological regulation;nucleobase, nucleoside, nucleotide and nucleic acid metabolic process;purine nucleotide metabolic process;GTP catabolic process;purine nucleotide cat…	nucleotide binding;binding;GTP binding;purine nucleotide binding;guanyl nucleotide binding;ribonucleotide binding;purine ribonucleotide binding;guanyl ribonucleotide binding;purine ribonucleoside triphosphate binding;catalytic activity;GTPase activity;protein binding;cytoskeletal protein binding;tubulin binding;pyrophosphatase activity;hydrolase activity;hydrolase activity, acting on acid anhydri…		ADP-ribosylation factor family	ARF;ARF/SAR;Small_GTP-bd;Ras_GTPase	1704500	IPI00018871
2.1535	1.10668	+	5.39858e-05	RPL27	RPL27;RPL27	60S ribosomal protein L27	60S ribosomal protein L27	P61353;B2R4D8;Q6LCU2	intracellular;cytosol;ribosome;ribonucleoprotein complex;macromolecular complex;organelle;non-membrane-bounded organelle;intracellular organelle;intracellular non-membrane-bounded organelle;intracellular part;cytoplasmic part;cell part	nucleobase, nucleoside, nucleotide and nucleic acid metabolic process;translation;translational elongation;translational termination;nitrogen compound metabolic process;metabolic process;biosynthetic process;macromolecule biosynthetic process;cellular process;gene expression;viral reproduction;cellular component organization;RNA metabolic process;viral infectious cycle;viral transcription;protein…	structural constituent of ribosome;structural molecule activity	Ribosome	KOW;Ribosomal L27e protein family	KOW;Ribosomal_L27e;Ribosomal_L27e_CS;Transl_SH3-like_sub	1840400	IPI00219155
2.11068	1.07771	+	9.42301e-05	G6PD	G6PD;G6PD;G6PD	Glucose-6-phosphate 1-dehydrogenase;Glucose-6-phosphate dehydrogenase	Isoform Long of Glucose-6-phosphate 1-dehydrogenase;Isoform 3 of Glucose-6-phosphate 1-dehydrogenase;Isoform Short of Glucose-6-phosphate 1-dehydrogenase;Uncharacterized protein	P11413-2;P11413;P11413-3;P11413;A8K8D9;P11413-1;P11413;Q0PHS4;Q2Q9B7;Q2Q9H2;Q2VF42;B4DYA7;E7EUI8;E9PDV8	cytoplasm;centrosome;microtubule organizing center;cytosol;internal side of plasma membrane;organelle;membrane-bounded organelle;non-membrane-bounded organelle;intracellular organelle;intracellular membrane-bounded organelle;intracellular non-membrane-bounded organelle;organelle part;intracellular part;membrane part;cytoskeletal part;cytoplasmic part;intracellular organelle part;plasma membrane p…	cytokine production;carbohydrate metabolic process;monosaccharide metabolic process;glucose metabolic process;glucose catabolic process;D-ribose metabolic process;alcohol metabolic process;organic acid metabolic process;pentose-phosphate shunt;nucleobase, nucleoside, nucleotide and nucleic acid metabolic process;peptide metabolic process;cellular amino acid metabolic process;cellular modified ami…	nucleotide binding;catalytic activity;glucose-6-phosphate dehydrogenase activity;binding;protein binding;sugar binding;glucose binding;oxidoreductase activity;oxidoreductase activity, acting on CH-OH group of donors;oxidoreductase activity, acting on the CH-OH group of donors, NAD or NADP as acceptor;carbohydrate binding;identical protein binding;protein homodimerization activity;protein dimeriza…	Pentose phosphate pathway;Glutathione metabolism	G6PD_N;G6PD_C	G6P_DH;G6P_DH_AS;G6P_DH_C;G6P_DH_NAD-bd;NAD(P)-bd_dom	522360	IPI00216008
2.02657	1.01904	+	0.000276564	RPS2	RPS2;RPS4;rps2	40S ribosomal protein S2;40S ribosomal protein S4;Protein LLRep3;Ribosomal protein S2	40S ribosomal protein S2;Uncharacterized protein;15 kDa protein	P15880;Q3KQT6;Q6IPX5;Q8J014;Q8N5L9;E9PQD7	intracellular;nucleoplasm;nucleolus;cytosol;ribosome;small ribosomal subunit;cytosolic small ribosomal subunit;ribonucleoprotein complex;macromolecular complex;organelle;non-membrane-bounded organelle;intracellular organelle;intracellular non-membrane-bounded organelle;organelle part;intracellular part;nuclear part;cytoplasmic part;intracellular organelle part;cell part	nucleobase, nucleoside, nucleotide and nucleic acid metabolic process;translation;translational elongation;translational termination;nitrogen compound metabolic process;metabolic process;biosynthetic process;macromolecule biosynthetic process;cellular process;gene expression;viral reproduction;cellular component organization;RNA metabolic process;viral infectious cycle;viral transcription;protein…	nucleic acid binding;RNA binding;structural constituent of ribosome;structural molecule activity;binding;protein binding;fibroblast growth factor binding;growth factor binding;fibroblast growth factor 1 binding;fibroblast growth factor 3 binding	Ribosome	Ribosomal protein S5, N-terminal domain;Ribosomal protein S5, C-terminal domain	dsRNA-bd-like;Ribosomal_S5;Ribosomal_S5_C;Ribosomal_S5_D2-typ_fold;Ribosomal_S5_D2-typ_fold_subgr;Ribosomal_S5_euk/arc;Ribosomal_S5_N;Ribosomal_S5_N_CS	4589900	IPI00013485
1.89548	0.922566	+	0.00140057	PSAT1	PSA;PSAT1;PSA;PSAT1	Phosphohydroxythreonine aminotransferase;Phosphoserine aminotransferase;cDNA FLJ55059, highly similar to Phosphoserine aminotransferase (EC 2.6.1.52)	Phosphoserine aminotransferase;Isoform 2 of Phosphoserine aminotransferase;21 kDa protein	Q9Y617-1;Q9Y617;B4DHQ3;B4DHX7;Q9Y617-2;Q9Y617;A9LS35	cytoplasm;intracellular part;cell part	organic acid metabolic process;cellular amino acid metabolic process;L-serine metabolic process;L-serine biosynthetic process;vitamin metabolic process;water-soluble vitamin metabolic process;nitrogen compound metabolic process;metabolic process;pyridoxine metabolic process;pyridoxine biosynthetic process;cellular amino acid biosynthetic process;biosynthetic process;serine family amino acid metab…	catalytic activity;O-phospho-L-serine:2-oxoglutarate aminotransferase activity;binding;transaminase activity;transferase activity;transferase activity, transferring nitrogenous groups;vitamin binding;pyridoxal phosphate binding;cofactor binding;vitamin B6 binding	Glycine, serine and threonine metabolism;Methane metabolism;Vitamin B6 metabolism	Aminotran_5	Aminotrans_V/Cys_dSase;Aminotrans_V_PyrdxlP_BS;Pser_aminoTfrase;Pser_aminoTfrase_subgrp;PyrdxlP-dep_Trfase_major_dom;PyrdxlP-dep_Trfase_major_sub1;PyrdxlP-dep_Trfase_major_sub2	534160	IPI00001734
1.87543	0.907224	+	0.00178239	STAT3	APRF;STAT3;APRF;STAT3	Acute-phase response factor;Signal transducer and activator of transcription 3;cDNA FLJ78360, highly similar to Homo sapiens signal transducer and activator of transcription 3 (acute-phase response factor) (STAT3), transcript variant 1, mRNA;cDNA FLJ59362, highly similar to Signal transducer and activator of transcription 3;cDNA FLJ53413, highly similar to Signal transducer and activator of trans…	Isoform 1 of Signal transducer and activator of transcription 3;Isoform Del-701 of Signal transducer and activator of transcription 3;signal transducer and activator of transcription 3 isoform 3;76 kDa protein	P40763-1;P40763;A8K7B8;B4DNP0;B4DVR6;B5BTZ6;B7ZA24;Q9BXH2;P40763-2;P40763	nucleus;nucleolus;cytoplasm;cytosol;plasma membrane;membrane;organelle;membrane-bounded organelle;non-membrane-bounded organelle;intracellular organelle;intracellular membrane-bounded organelle;intracellular non-membrane-bounded organelle;organelle part;intracellular part;nuclear part;cytoplasmic part;intracellular organelle part;cell part	reproduction;negative regulation of transcription from RNA polymerase II promoter;temperature homeostasis;eye photoreceptor cell differentiation;nucleobase, nucleoside, nucleotide and nucleic acid metabolic process;transcription, DNA-dependent;regulation of transcription, DNA-dependent;regulation of transcription from RNA polymerase II promoter;protein targeting;protein import into nucleus;nitrog…	nucleic acid binding transcription factor activity;nucleic acid binding;DNA binding;sequence-specific DNA binding transcription factor activity;signal transducer activity;binding;calcium ion binding;protein binding;transcription factor binding;transcription activator activity;enzyme binding;kinase binding;protein kinase binding;transcription regulator activity;ion binding;cation binding;metal ion…	Chemokine signaling pathway;Jak-STAT signaling pathway;Adipocytokine signaling pathway;Toxoplasmosis;Hepatitis C;Measles;Pathways in cancer;Pancreatic cancer;Acute myeloid leukemia	SH2;STAT protein, all-alpha domain;STAT protein, DNA binding domain;STAT protein, protein interaction domain	EF-hand-like_dom;p53-like_TF_DNA-bd;SH2;STAT_TF_alpha;STAT_TF_coiled-coil;STAT_TF_core;STAT_TF_DNA-bd;STAT_TF_DNA-bd_sub;STAT_TF_prot_interaction	574770	IPI00784414
1.8722	0.904737	+	0.00185263	HSD17B10	ERAB;HADH2;HSD17B10;MRPP2;SCHAD;XH98G2;hCG_19788;RP3-339A18.2-001;ERAB;HADH2;HSD17B10;MRPP2;SCHAD;XH98G2;HSD17B10;RP3-339A18.2-004	17-beta-hydroxysteroid dehydrogenase 10;3-hydroxy-2-methylbutyryl-CoA dehydrogenase;3-hydroxyacyl-CoA dehydrogenase type II;3-hydroxyacyl-CoA dehydrogenase type-2;Endoplasmic reticulum-associated amyloid beta-peptide-binding protein;Mitochondrial ribonuclease P protein 2;Short-chain type dehydrogenase/reductase XH98G2;Type II HADH;HADH2 protein;Hydroxyacyl-Coenzyme A dehydrogenase, type II, isofo…	Isoform 1 of 3-hydroxyacyl-CoA dehydrogenase type-2;Isoform 2 of 3-hydroxyacyl-CoA dehydrogenase type-2;Hydroxysteroid (17-beta) dehydrogenase 10	Q99714-1;Q99714;Q6IBS9;Q99714-2;Q99714;Q5H928	cytoplasm;mitochondrion;mitochondrial inner membrane;mitochondrial matrix;endoplasmic reticulum;plasma membrane;membrane;organelle inner membrane;organelle membrane;mitochondrial membrane;membrane-enclosed lumen;organelle;membrane-bounded organelle;intracellular organelle;intracellular membrane-bounded organelle;organelle lumen;organelle part;intracellular part;mitochondrial part;cytoplasmic part…	developmental process involved in reproduction;organic acid metabolic process;nucleobase, nucleoside, nucleotide and nucleic acid metabolic process;RNA processing;tRNA metabolic process;protein complex assembly;cellular amino acid metabolic process;lipid metabolic process;nitrogen compound metabolic process;aging;cell aging;tRNA processing;metabolic process;catabolic process;cellular amino acid c…	nucleotide binding;beta-amyloid binding;catalytic activity;3-hydroxyacyl-CoA dehydrogenase activity;estradiol 17-beta-dehydrogenase activity;binding;steroid binding;protein binding;lipid binding;cholate 7-alpha-dehydrogenase activity;steroid dehydrogenase activity;oxidoreductase activity;oxidoreductase activity, acting on CH-OH group of donors;oxidoreductase activity, acting on the CH-OH group of…	Valine, leucine and isoleucine degradation;Alzheimer's disease	adh_short	DH_sc/Rdtase_SDR;Glc/ribitol_DH;NAD(P)-bd_dom;Sc_DH/Rdtase_CS	799660	IPI00017726
1.84193	0.881215	+	0.00265425	STIP1	STIP1;STIP1	cDNA FLJ76863, highly similar to Homo sapiens stress-induced-phosphoprotein 1 (Hsp70/Hsp90-organizing protein) (STIP1), mRNA;STIP1 protein;Hsc70/Hsp90-organizing protein;Renal carcinoma antigen NY-REN-11;Stress-induced-phosphoprotein 1;Transformation-sensitive protein IEF SSP 3521;cDNA FLJ54451, highly similar to Stress-induced-phosphoprotein 1	STIP1 protein;Stress-induced-phosphoprotein 1;cDNA FLJ54451, highly similar to Stress-induced-phosphoprotein 1	A8K690;Q3ZCU9;P31948;B4DM70	nucleus;cytoplasm;Golgi apparatus;macromolecular complex;organelle;membrane-bounded organelle;intracellular organelle;intracellular membrane-bounded organelle;protein complex;intracellular part;cytoplasmic part;cell part	chemotaxis;response to stress;axon guidance;response to external stimulus;locomotion;response to chemical stimulus;taxis;response to stimulus	binding;protein binding;protein C-terminus binding;Hsp70 protein binding;heat shock protein binding;chaperone binding	Prion diseases	Tetratricopeptide repeat	STI1_HS-bd;TPR_repeat;TPR-1;TPR-contain;TPR-like_helical	1744700	IPI00479946
1.81557	0.860426	+	0.00361453	CANX	CANX	cDNA FLJ55574, highly similar to Calnexin;Calnexin;IP90;Major histocompatibility complex class I antigen-binding protein p88;p90	cDNA FLJ55574, highly similar to Calnexin;Calnexin;32 kDa protein;Calnexin (Fragment);Protein;Uncharacterized protein	B4DGP8;P27824;Q16094;D6RDP7;D6RB85;D6RAU8;D6RAQ8;D6RD16;D6RHJ3	endoplasmic reticulum;organelle;membrane-bounded organelle;intracellular organelle;intracellular membrane-bounded organelle;intracellular part;cytoplasmic part;cell part;endoplasmic reticulum lumen;endoplasmic reticulum membrane;membrane;integral to membrane;cytoplasmic membrane-bounded vesicle;organelle membrane;intrinsic to membrane;cytoplasmic vesicle;membrane-enclosed lumen;vesicle;membrane-b…	protein folding;metabolic process;cellular process;protein metabolic process;macromolecule metabolic process;cellular metabolic process;primary metabolic process;cellular macromolecule metabolic process;cellular protein metabolic process;carbohydrate metabolic process;protein modification process;protein glycosylation;protein N-linked glycosylation;transport;protein secretion;protein transport;pe…	binding;calcium ion binding;protein binding;ion binding;cation binding;metal ion binding;unfolded protein binding;sugar binding;carbohydrate binding	Protein processing in endoplasmic reticulum;Phagosome;Antigen processing and presentation	Calreticulin	Calret/calnex;Calret/calnex_CS;Calreticulin/calnexin_P;ConA-like_lec_gl;ConA-like_subgrp	964730	IPI00020984
1.75286	0.809712	+	0.0074119	RPL13	BBC1;OK/SW-cl.46;RPL13;hCG_1723872	60S ribosomal protein L13;Breast basic conserved protein 1;Ribosomal protein L13;cDNA FLJ52458, weakly similar to 60S ribosomal protein L13	60S ribosomal protein L13;24 kDa protein;cDNA FLJ52458, weakly similar to 60S ribosomal protein L13	P26373;A8K4C8;Q6NZ55;B4DLX3;O60250;B4DGL7	intracellular;cytosol;ribosome;cytosolic ribosome;ribonucleoprotein complex;macromolecular complex;organelle;non-membrane-bounded organelle;intracellular organelle;intracellular non-membrane-bounded organelle;intracellular part;cytoplasmic part;cytosolic part;cell part	nucleobase, nucleoside, nucleotide and nucleic acid metabolic process;translation;translational elongation;translational termination;nitrogen compound metabolic process;metabolic process;biosynthetic process;macromolecule biosynthetic process;cellular process;gene expression;viral reproduction;cellular component organization;RNA metabolic process;viral infectious cycle;viral transcription;protein…	nucleic acid binding;RNA binding;structural constituent of ribosome;structural molecule activity;binding;protein binding	Ribosome	Ribosomal protein L13e	Ribosomal_L13e;Ribosomal_L13e_CS	5184300	IPI00465361
1.73762	0.797112	+	0.00879171	CTPS	CTPS	CTP synthase 1;CTP synthetase 1;UTP--ammonia ligase 1;cDNA FLJ60075, highly similar to CTP synthase 1 (EC 6.3.4.2);cDNA FLJ58563, highly similar to CTP synthase 1 (EC 6.3.4.2);cDNA FLJ54863, highly similar to CTP synthase 1 (EC 6.3.4.2)	CTP synthase 1;cDNA FLJ54863, highly similar to CTP synthase 1	P17812;B4DMB5;B4E1E0;B7Z9C4	cytosol;intracellular part;cytoplasmic part;cell part	organic acid metabolic process;nucleobase, nucleoside, nucleotide and nucleic acid metabolic process;pyrimidine nucleoside metabolic process;pyrimidine nucleotide metabolic process;pyrimidine nucleotide biosynthetic process;CTP biosynthetic process;cellular amino acid metabolic process;glutamine metabolic process;nucleoside phosphate metabolic process;nitrogen compound metabolic process;metabolic…	nucleotide binding;catalytic activity;CTP synthase activity;binding;protein binding;ATP binding;ligase activity;ligase activity, forming carbon-nitrogen bonds;purine nucleotide binding;adenyl nucleotide binding;ribonucleotide binding;purine ribonucleotide binding;adenyl ribonucleotide binding;purine ribonucleoside triphosphate binding	Pyrimidine metabolism	GATase;CTP synthase N-terminus	CTP_synthase;CTP_synthase_N;GATASE_1	1075700	IPI00290142
1.69653	0.762583	+	0.0138191	HINT1	HINT;HINT1;PKCI1;PRKCNH1	Adenosine 5'-monophosphoramidase;Histidine triad nucleotide-binding protein 1;Protein kinase C inhibitor 1;Protein kinase C-interacting protein 1	Histidine triad nucleotide-binding protein 1;Uncharacterized protein	P49773;D6RD60;D6RE99;D6REP8	nucleus;cytoplasm;cytoskeleton;organelle;membrane-bounded organelle;non-membrane-bounded organelle;intracellular organelle;intracellular membrane-bounded organelle;intracellular non-membrane-bounded organelle;intracellular part;cell part	signal transduction;metabolic process;cellular process;regulation of biological process;regulation of cellular process;response to stimulus;cellular response to stimulus;biological regulation	catalytic activity;protein kinase C binding;binding;protein binding;hydrolase activity;enzyme binding;kinase binding;protein kinase binding		HIT	His_triad_motif;His_triad-like_motif;Histidine_triad_CS;Histidine_triad_HIT	2777700	IPI00239077
1.66383	0.734505	+	0.0196295	DPYSL2	DPYSL2;CRMP2;DPYSL2;ULIP2	Dihydropyrimidinase-like 2 long form;Dihydropyrimidinase-like 2 variant;Collapsin response mediator protein 2;Dihydropyrimidinase-related protein 2;N2A3;Unc-33-like phosphoprotein 2;Dihydropyrimidinase-like 2 short form;cDNA FLJ53166, highly similar to Dihydropyrimidinase-related protein 2;cDNA FLJ35058 fis, clone OCBBF2018707, highly similar to DIHYDROPYRIMIDINASE RELATED PROTEIN-2	dihydropyrimidinase-related protein 2 isoform 1;Dihydropyrimidinase-related protein 2;cDNA FLJ53166, highly similar to Dihydropyrimidinase-related protein 2;cDNA FLJ35058 fis, clone OCBBF2018707, highly similar to DIHYDROPYRIMIDINASE RELATED PROTEIN-2	A9CQZ4;Q53ET2;Q59GB4;Q16555;A9CQZ2;B4DR31;Q8NAN9	cell fraction;membrane fraction;soluble fraction;insoluble fraction;cytoplasm;mitochondrion;cytosol;synaptosome;axon;dendrite;growth cone;site of polarized growth;macromolecular complex;axon part;cell projection;neuron projection;neuronal cell body;terminal button;organelle;membrane-bounded organelle;intracellular organelle;intracellular membrane-bounded organelle;protein complex;cell body;intrac…	response to amphetamine;nucleobase, nucleoside, nucleotide and nucleic acid metabolic process;nitrogen compound metabolic process;transport;chemotaxis;signal transduction;multicellular organismal development;nervous system development;axon guidance;brain development;metabolic process;response to external stimulus;response to endogenous stimulus;cellular process;response to organic substance;respo…	catalytic activity;hydrolase activity;hydrolase activity, acting on carbon-nitrogen (but not peptide) bonds;dihydropyrimidinase activity;binding;protein binding;hydrolase activity, acting on carbon-nitrogen (but not peptide) bonds, in cyclic amides	Axon guidance	Amidohydro_1	Metal-dep_hydrolase_composite;Amidohydro_1;D-hydantoinase	2828700	IPI00883655
1.66172	0.732679	+	0.0200723	IMPDH2	IMPD2;IMPDH2	IMPDH-II;Inosine-5'-monophosphate dehydrogenase 2;cDNA FLJ61601, highly similar to Inosine-5'-monophosphate dehydrogenase 2 (EC 1.1.1.205)	Inosine-5'-monophosphate dehydrogenase 2	P12268;B7Z1G4	cytosol;intracellular part;cytoplasmic part;cell part	cell activation;immune system process;nucleobase, nucleoside, nucleotide and nucleic acid metabolic process;purine base metabolic process;purine nucleotide metabolic process;purine nucleotide biosynthetic process;GMP biosynthetic process;cellular aromatic compound metabolic process;nucleoside phosphate metabolic process;nitrogen compound metabolic process;metabolic process;cell proliferation;bios…	catalytic activity;IMP dehydrogenase activity;binding;protein binding;oxidoreductase activity;oxidoreductase activity, acting on CH-OH group of donors;oxidoreductase activity, acting on the CH-OH group of donors, NAD or NADP as acceptor;ion binding;cation binding;metal ion binding	Purine metabolism;Drug metabolism - other enzymes	IMP dehydrogenase / GMP reductase domain;CBS	Aldolase_TIM;Cysta_beta_synth_core;IMP_DH;IMP_DH/GMP_Rdtase_CS;IMP_DH_GMPRt;IMP_DH-rel	1863120	IPI00291510
1.63277	0.707319	+	0.0271842	MYH9	MYH9;hCG_41454	Cellular myosin heavy chain, type A;Myosin heavy chain 9;Myosin heavy chain, non-muscle IIa;Myosin-9;Non-muscle myosin heavy chain A;Non-muscle myosin heavy chain IIa;cDNA FLJ77145, highly similar to Homo sapiens myosin, heavy polypeptide 9, non-muscle (MYH9), mRNA;MYH9 variant protein;Myosin, heavy polypeptide 9, non-muscle, isoform CRA_a;Non-muscle myosin heavy polypeptide 9;MYH9 protein;Non-mu…	Isoform 1 of Myosin-9	P35579-1;P35579;A8K6E4;Q60FE2;Q86XU5;Q99529	stress fiber;ruffle;immunological synapse;uropod;nucleus;cytoplasm;spindle;actomyosin contractile ring;cytosol;cytoskeleton;plasma membrane;cell-cell junction;adherens junction;cell-cell adherens junction;cell cortex;integrin complex;actin cytoskeleton;membrane;myosin complex;cell junction;cortical cytoskeleton;cell leading edge;neuromuscular junction;cleavage furrow;cell division site part;actin…	meiotic spindle organization;microtubule cytoskeleton organization;syncytium formation by plasma membrane fusion;cell morphogenesis;cell morphogenesis involved in differentiation;cytokinesis;angiogenesis;in utero embryonic development;establishment of lymphocyte polarity;establishment of T cell polarity;immune system process;leukocyte differentiation;myeloid leukocyte differentiation;nucleobase, …	microfilament motor activity;nucleotide binding;motor activity;actin binding;catalytic activity;binding;protein binding;calmodulin binding;ATP binding;cytoskeletal protein binding;pyrophosphatase activity;hydrolase activity;hydrolase activity, acting on acid anhydrides;hydrolase activity, acting on acid anhydrides, in phosphorus-containing anhydrides;ATPase activity;purine nucleotide binding;nucl…	Tight junction;Viral myocarditis	Myosin head (motor domain);IQ;Myosin tail;Myosin N-terminal SH3-like domain	IQ_motif_EF-hand-BS;Myosin_head_motor_dom;Myosin_N;Myosin_tail;Regulat_G_prot_signal_superfam	8650100	IPI00019502
1.6261	0.701412	+	0.0291235	GNB1	GNB1;GNB1;RP1-283E3.7-007;GNB1;RP1-283E3.7-005;GNB1;RP1-283E3.7-006	Guanine nucleotide-binding protein G(I)/G(S)/G(T) subunit beta-1;Transducin beta chain 1;cDNA, FLJ92996, highly similar to Homo sapiens guanine nucleotide binding protein (G protein), beta polypeptide 1 (GNB1), mRNA;GNB1 protein;Guanine nucleotide binding protein (G protein), beta polypeptide 1;Putative uncharacterized protein GNB1	Guanine nucleotide-binding protein G(I)/G(S)/G(T) subunit beta-1;Guanine nucleotide binding protein (G protein), beta polypeptide 1	P62873;B2R6K4;Q1RMY8;B1AKQ9;B1AKQ7;C9JI54;B1AKQ8	photoreceptor outer segment;heterotrimeric G-protein complex;plasma membrane;cilium;membrane;extrinsic to plasma membrane;extrinsic to membrane;extrinsic to internal side of plasma membrane;nonmotile primary cilium;macromolecular complex;cell projection;protein complex;intracellular part;membrane part;plasma membrane part;cell part;primary cilium	cell activation;system process;generation of precursor metabolites and energy;energy reserve metabolic process;nucleobase, nucleoside, nucleotide and nucleic acid metabolic process;purine nucleotide metabolic process;GTP catabolic process;purine nucleotide catabolic process;nucleoside phosphate metabolic process;nitrogen compound metabolic process;cellular ion homeostasis;cellular calcium ion hom…	G-protein-coupled receptor binding;catalytic activity;GTPase activity;signal transducer activity;receptor binding;binding;protein binding;pyrophosphatase activity;hydrolase activity;hydrolase activity, acting on acid anhydrides;hydrolase activity, acting on acid anhydrides, in phosphorus-containing anhydrides;nucleoside-triphosphatase activity;angiotensin receptor binding;type 1 angiotensin recep…	Chemokine signaling pathway;Taste transduction;Phototransduction	WD domain, G-beta repeat	Gprotein_B;G-protein_beta_WD-40_rep;Guanine_nucleotide-bd_bsu;WD40/YVTN_repeat-like_dom;WD40_repeat;WD40_repeat_2;WD40_repeat_CS;WD40_repeat_dom;WD40_repeat_sg;WD40_repeat-like_dom	1245100	IPI00026268
1.58834	0.667522	+	0.0427011	CCT6A	CCT6;CCT6A;CCTZ;CCT6A;CCT6A	Acute morphine dependence-related protein 2;CCT-zeta-1;HTR3;T-complex protein 1 subunit zeta;Tcp20;cDNA, FLJ94440, highly similar to Homo sapiens chaperonin containing TCP1, subunit 6A (zeta 1)(CCT6A), mRNA;Chaperonin containing TCP1, subunit 6A isoform a variant;Chaperonin subunit 6A;cDNA FLJ52344, highly similar to T-complex protein 1 subunit zeta;cDNA, FLJ79129, highly similar to T-complex pro…	T-complex protein 1 subunit zeta;cDNA, FLJ79129, highly similar to T-complex protein 1 subunit zeta;T-complex protein 1 subunit zeta isoform b	P40227;B2R9K8;Q59ET3;A1JUI8;B4DPJ8;A6NCD2;B4DN39	cytoplasm;cytosol;chaperonin-containing T-complex;macromolecular complex;protein complex;intracellular part;cytoplasmic part;cytosolic part;cell part	protein folding;'de novo' protein folding;metabolic process;cellular process;protein metabolic process;macromolecule metabolic process;cellular metabolic process;primary metabolic process;cellular macromolecule metabolic process;cellular protein metabolic process;'de novo' posttranslational protein folding	nucleotide binding;binding;protein binding;ATP binding;purine nucleotide binding;adenyl nucleotide binding;ribonucleotide binding;purine ribonucleotide binding;adenyl ribonucleotide binding;purine ribonucleoside triphosphate binding;unfolded protein binding		Cpn60_TCP1	Chap_CCT_zeta;Chaperone_TCP-1;Chaperonin_TCP-1_CS;Cpn60/TCP-1	2739100	IPI00027626
1.58556	0.664994	+	0.0439002	PKM2	OIP3;PK2;PK3;PKM;PKM2;OIP3;PK2;PK3;PKM;PKM2	Cytosolic thyroid hormone-binding protein;Opa-interacting protein 3;p58;Pyruvate kinase 2/3;Pyruvate kinase isozymes M1/M2;Pyruvate kinase muscle isozyme;Thyroid hormone-binding protein 1;Tumor M2-PK;Pyruvate kinase	Isoform M2 of Pyruvate kinase isozymes M1/M2;Isoform M1 of Pyruvate kinase isozymes M1/M2;Pyruvate kinase;pyruvate kinase isozymes M1/M2-like isoform 2, partial;pyruvate kinase isozymes M1/M2-like isoform 1;pyruvate kinase isozymes M1/M2-like isoform 5, pa	P14618-1;P14618;P14618-2;P14618;B4DRT3;E7EUQ8;B4DUU6	nucleus;cytoplasm;cytosol;plasma membrane;membrane;organelle;membrane-bounded organelle;intracellular organelle;intracellular membrane-bounded organelle;intracellular part;cytoplasmic part;cell part	carbohydrate metabolic process;monosaccharide metabolic process;glucose metabolic process;glucose catabolic process;alcohol metabolic process;generation of precursor metabolites and energy;glycolysis;phosphorus metabolic process;phosphate metabolic process;metabolic process;cell death;catabolic process;cellular process;programmed cell death;carbohydrate catabolic process;death;phosphorylation;hex…	nucleotide binding;magnesium ion binding;catalytic activity;pyruvate kinase activity;binding;protein binding;ATP binding;kinase activity;transferase activity;transferase activity, transferring phosphorus-containing groups;phosphotransferase activity, alcohol group as acceptor;purine nucleotide binding;adenyl nucleotide binding;potassium ion binding;alkali metal ion binding;ribonucleotide binding;…	Glycolysis / Gluconeogenesis;Purine metabolism;Pyruvate metabolism;Carbon fixation in photosynthetic organisms;Type II diabetes mellitus	PK;PK_C	Pyr_Knase;Pyrv/PenolPyrv_Kinase;Pyrv_Knase_a/b;Pyrv_Knase_AS;Pyrv_Knase_brl;Pyrv_Knase_C-like;Pyrv_Knase_insert_dom;Pyrv_Knase-like_insert_dom	71275270	IPI00479186
1.57425	0.654668	+	0.0490958	PGK1	MIG10;OK/SW-cl.110;PGK1;PGKA;hCG_20034	Cell migration-inducing gene 10 protein;Phosphoglycerate kinase 1;Primer recognition protein 2;Phosphoglycerate kinase	Phosphoglycerate kinase 1;Phosphoglycerate kinase	P00558;A8K4W6;B7Z7A9;B4DHB3;E7ERH5	cytoplasm;cytosol;intracellular part;cytoplasmic part;cell part	carbohydrate metabolic process;monosaccharide metabolic process;glucose metabolic process;glucose catabolic process;alcohol metabolic process;generation of precursor metabolites and energy;gluconeogenesis;glycolysis;phosphorus metabolic process;phosphate metabolic process;metabolic process;catabolic process;biosynthetic process;cellular process;carbohydrate biosynthetic process;carbohydrate catab…	nucleotide binding;catalytic activity;phosphoglycerate kinase activity;binding;ATP binding;kinase activity;transferase activity;transferase activity, transferring phosphorus-containing groups;phosphotransferase activity, carboxyl group as acceptor;purine nucleotide binding;adenyl nucleotide binding;ribonucleotide binding;purine ribonucleotide binding;adenyl ribonucleotide binding;purine ribonucle…	Glycolysis / Gluconeogenesis;Carbon fixation in photosynthetic organisms	PGK	Phosphoglycerate_kinase;Phosphoglycerate_kinase_C;Phosphoglycerate_kinase_CS;Phosphoglycerate_kinase_N	32353320	IPI00169383
1.57247	0.65303	+	0.0499656	HSP90AB2P	HSP90AB2P;HSP90BB	Heat shock protein 90-beta b;Putative heat shock protein HSP 90-beta 2	Heat shock protein 90Bb	Q58FF8	cytoplasm;intracellular part;cell part	protein folding;response to stress;metabolic process;cellular process;protein metabolic process;macromolecule metabolic process;cellular metabolic process;primary metabolic process;cellular macromolecule metabolic process;cellular protein metabolic process;response to stimulus	nucleotide binding;binding;protein binding;ATP binding;purine nucleotide binding;adenyl nucleotide binding;ribonucleotide binding;purine ribonucleotide binding;adenyl ribonucleotide binding;purine ribonucleoside triphosphate binding;unfolded protein binding		HSP90	ATPase-like_ATP-bd;Hsp90;Hsp90_N;Ribosomal_S5_D2-typ_fold	5236100	IPI00455599
1.56028	0.641806		0.0562801	RRM1	RR1;RRM1	Ribonucleoside-diphosphate reductase large subunit;Ribonucleoside-diphosphate reductase subunit M1;Ribonucleotide reductase large subunit;Ribonucleoside-diphosphate reductase;cDNA FLJ51133, highly similar to Ribonucleoside-diphosphate reductase large subunit (EC 1.17.4.1);cDNA FLJ51135, highly similar to Ribonucleoside-diphosphate reductase large subunit (EC 1.17.4.1)	Ribonucleoside-diphosphate reductase large subunit;Ribonucleoside-diphosphate reductase;Uncharacterized protein;52 kDa protein	P23921;B4E0I8;Q53GZ5;B4DNN4;B4DXB0;B4DS95;E9PD78;B4DXD1;E9PL69	nucleoplasm;cytoplasm;cytosol;ribonucleoside-diphosphate reductase complex;macromolecular complex;protein complex;organelle part;intracellular part;nuclear part;cytoplasmic part;intracellular organelle part;cell part	nucleobase, nucleoside, nucleotide and nucleic acid metabolic process;DNA metabolic process;DNA replication;protein complex assembly;nucleoside phosphate metabolic process;nitrogen compound metabolic process;metabolic process;biosynthetic process;macromolecule biosynthetic process;nucleotide metabolic process;nucleotide biosynthetic process;deoxyribonucleotide metabolic process;deoxyribonucleotid…	nucleotide binding;catalytic activity;ribonucleoside-diphosphate reductase activity;binding;ATP binding;oxidoreductase activity;oxidoreductase activity, acting on CH or CH2 groups;oxidoreductase activity, acting on CH or CH2 groups, disulfide as acceptor;purine nucleotide binding;adenyl nucleotide binding;ribonucleotide binding;purine ribonucleotide binding;adenyl ribonucleotide binding;purine ri…	Purine metabolism;Pyrimidine metabolism;Glutathione metabolism	Ribonuc_red_lgN;Ribonuc_red_lgC;ATP cone domain	ATP-cone;NrdE_NrdA;Ribncl_Rdtase_lsu_N;Ribncl_red_lg_C;Ribnucl_Rdtase_R1-su_N	630310	IPI00013871
1.5596	0.641173		0.056655	MCM6	MCM6	DNA replication licensing factor MCM6;p105MCM;cDNA FLJ51591, highly similar to DNA replication licensing factor MCM6;Putative uncharacterized protein MCM6	DNA replication licensing factor MCM6	Q14566;B4DRF6;Q4ZG57;Q53T61	nucleus;nucleoplasm;nucleolus;macromolecular complex;MCM complex;organelle;membrane-bounded organelle;non-membrane-bounded organelle;intracellular organelle;intracellular membrane-bounded organelle;intracellular non-membrane-bounded organelle;protein complex;organelle part;intracellular part;chromosomal part;nuclear part;intracellular organelle part;nucleoplasm part;nuclear chromosome part;cell p…	cell cycle checkpoint;G1-S transition of mitotic cell cycle;S phase of mitotic cell cycle;M-G1 transition of mitotic cell cycle;mitotic cell cycle;nucleobase, nucleoside, nucleotide and nucleic acid metabolic process;DNA metabolic process;DNA replication;DNA unwinding involved in replication;DNA-dependent DNA replication initiation;DNA strand elongation involved in DNA replication;transcription, …	nucleotide binding;nucleic acid binding;DNA binding;DNA helicase activity;single-stranded DNA binding;catalytic activity;ATP-dependent DNA helicase activity;helicase activity;binding;protein binding;ATP binding;ATP-dependent helicase activity;DNA-dependent ATPase activity;pyrophosphatase activity;hydrolase activity;hydrolase activity, acting on acid anhydrides;hydrolase activity, acting on acid a…	DNA replication;Cell cycle;Cell cycle - yeast;Meiosis - yeast	MCM	DNA-dep_ATPase_MCM;DNA-dep_ATPase_MCM_CS;MCM_6;NA-bd_OB-fold;NA-bd_OB-fold-like	19982370	IPI00031517
1.55174	0.633882		0.0611274	TTLL12	KIAA0153;TTLL12;TTLL12;Z82214.4-003	Tubulin--tyrosine ligase-like protein 12;Tubulin tyrosine ligase-like family, member 12	Tubulin--tyrosine ligase-like protein 12;Tubulin tyrosine ligase-like family, member 12	Q14166;B1AH89		protein modification process;metabolic process;cellular process;protein metabolic process;macromolecule metabolic process;macromolecule modification;cellular metabolic process;primary metabolic process;cellular macromolecule metabolic process;cellular protein metabolic process	catalytic activity;tubulin-tyrosine ligase activity;ligase activity;ligase activity, forming carbon-nitrogen bonds;acid-amino acid ligase activity		TTL	Tub_tyr_ligase	540010	IPI00029048
1.54751	0.629947		0.0636598	NIP7	CGI-37;HSPC031;HSPC180;NIP7;OK/SW-cl.76;OK/SW-cl.78;CGI-37;HSPC031;HSPC180;NIP7;OK/SW-cl.76;OK/SW-cl.78	60S ribosome subunit biogenesis protein NIP7 homolog;KD93;cDNA FLJ10296 fis, clone NT2RM1001044, highly similar to Homo sapiens HSPC031 mRNA	Isoform 1 of 60S ribosome subunit biogenesis protein NIP7 homolog;Isoform 2 of 60S ribosome subunit biogenesis protein NIP7 homolog	Q9Y221-1;Q9Y221;Q9Y221-2;Q9Y221;B3KM49	nucleus;nucleolus;organelle;membrane-bounded organelle;non-membrane-bounded organelle;intracellular organelle;intracellular membrane-bounded organelle;intracellular non-membrane-bounded organelle;organelle part;intracellular part;nuclear part;intracellular organelle part;cell part	cellular process;cellular component organization;cellular component assembly;ribonucleoprotein complex biogenesis;ribonucleoprotein complex assembly;cellular macromolecular complex subunit organization;cellular macromolecular complex assembly;ribosome biogenesis;ribosome assembly;macromolecular complex subunit organization;cellular component biogenesis;macromolecular complex assembly;organelle as…	nucleic acid binding;RNA binding;binding;protein binding		Uncharacterised protein family (UPF0113)	PUA;PUA-like;Rbsml_synth_fac_NIP7-like;Ribosomal_synth_fac_NIP7	2271000	IPI00007175
1.54635	0.628871		0.0643676	FLNA	FLN;FLN1;FLNA;FLN;FLN1;FLNA;FLJ00119;FLNA;XX-FW83128A1.1-010;FLNA	Actin-binding protein 280;Alpha-filamin;Endothelial actin-binding protein;Filamin-1;Filamin-A;Non-muscle filamin;Filamin A;FLNA protein;FLJ00119 protein;Filamin A, alpha (Actin binding protein 280);Putative uncharacterized protein FLNA	Isoform 1 of Filamin-A;Isoform 2 of Filamin-A;Filamin A, alpha;Uncharacterized protein	P21333-1;P21333;E9KL45;Q60FE5;P21333-2;P21333;Q60FE6;Q6NXF2;Q8TES4;Q5HY54;Q96C61;A6NDY9;B2ZZ80	extracellular region;nucleus;cytoplasm;trans-Golgi network;cytosol;cytoskeleton;plasma membrane;cell cortex;actin cytoskeleton;membrane;organelle;membrane-bounded organelle;non-membrane-bounded organelle;intracellular organelle;intracellular membrane-bounded organelle;intracellular non-membrane-bounded organelle;organelle part;intracellular part;Golgi apparatus part;cytoplasmic part;intracellular…	cell activation;platelet degranulation;regulation of nucleotide metabolic process;regulation of transcription, DNA-dependent;transport;exocytosis;organelle organization;cytoskeleton organization;actin filament organization;signal transduction;cell surface receptor linked signaling pathway;G-protein coupled receptor protein signaling pathway;G-protein signaling, coupled to cyclic nucleotide second…	glycoprotein binding;actin binding;signal transducer activity;protein kinase C binding;receptor binding;binding;protein binding;cytoskeletal protein binding;transcription factor binding;Ras GTPase binding;Rho GTPase binding;Ral GTPase binding;enzyme binding;kinase binding;protein kinase binding;small GTPase binding;immunoglobulin receptor binding;Fc-gamma receptor I complex binding;GTP-Ral bindin…	MAPK signaling pathway;Focal adhesion	Calponin homology (CH) domain;Filamin	Actinin_actin-bd_CS;CH-domain;Filamin;Filamin/ABP280_repeat-like;Ig_E-set;Ig-like_fold	2967280	IPI00333541
1.52842	0.612042		0.0763014	NOLA3	NOLA3;NOP10	H/ACA ribonucleoprotein complex subunit 3;Nucleolar protein 10;Nucleolar protein family A member 3;snoRNP protein NOP10	H/ACA ribonucleoprotein complex subunit 3;4 kDa protein	Q9NPE3	nucleus;nucleolus;small nucleolar ribonucleoprotein complex;Cajal body;nuclear body;ribonucleoprotein complex;macromolecular complex;organelle;membrane-bounded organelle;non-membrane-bounded organelle;intracellular organelle;intracellular membrane-bounded organelle;intracellular non-membrane-bounded organelle;organelle part;intracellular part;nuclear part;intracellular organelle part;nucleoplasm …	pseudouridine synthesis;nucleobase, nucleoside, nucleotide and nucleic acid metabolic process;rRNA processing;RNA processing;nitrogen compound metabolic process;metabolic process;RNA modification;cellular process;RNA metabolic process;rRNA metabolic process;ribonucleoprotein complex biogenesis;ncRNA processing;cellular nitrogen compound metabolic process;ncRNA metabolic process;ribosome biogenesi…	binding;protein binding	Ribosome biogenesis in eukaryotes	Nop10p	H/ACA_rnp_Nop10	806910	IPI00032853
1.52696	0.610664		0.0773538	PPP1CA	PPP1CC;PPP1A;PPP1CA;PPP1CC	Serine/threonine-protein phosphatase;Protein phosphatase 1C catalytic subunit;Serine/threonine-protein phosphatase PP1-gamma catalytic subunit;Serine/threonine-protein phosphatase PP1-alpha catalytic subunit;cDNA FLJ60729, highly similar to Serine/threonine-protein phosphatase PP1-gammacatalytic subunit (EC 3.1.3.16)	Uncharacterized protein;serine/threonine-protein phosphatase PP1-alpha catalytic subunit isoform 3;Isoform Gamma-2 of Serine/threonine-protein phosphatase PP1-gamma catalytic subunit;Serine/threonine-protein phosphatase PP1-alpha catalytic subunit;Isoform	B3KXM2;E9PDP1;Q07161;P36873-2;P36873;P62136;P36873-1;P36873;B4DNE3;Q9UPN1;E9PMD7	protein phosphatase type 1 complex;nucleus;nucleoplasm;cytoplasm;protein serine-threonine phosphatase complex;macromolecular complex;glycogen granule;cell projection;neuron projection;neuronal cell body;dendritic spine;perikaryon;organelle;membrane-bounded organelle;intracellular organelle;intracellular membrane-bounded organelle;protein complex;cell body;neuron spine;organelle part;intracellular…	morphogenesis of a branching structure;regulation of glycogen biosynthetic process;regulation of glycogen catabolic process;regulation of carbohydrate metabolic process;protein modification process;protein dephosphorylation;phosphorus metabolic process;phosphate metabolic process;metabolic process;anatomical structure morphogenesis;regulation of biosynthetic process;regulation of catabolic proces…	catalytic activity;phosphoprotein phosphatase activity;hydrolase activity;hydrolase activity, acting on ester bonds;phosphatase activity;phosphoric ester hydrolase activity;binding;ribonucleoprotein binding;protein serine-threonine phosphatase activity;protein binding;enzyme binding;kinase binding;protein kinase binding;ion binding;cation binding;metal ion binding;protein phosphatase type 1 regul…	Meiosis - yeast;Oocyte meiosis;Vascular smooth muscle contraction;Focal adhesion;Long-term potentiation;Regulation of actin cytoskeleton;Insulin signaling pathway	Calcineurin-like phosphoesterase	Metallo-dependent_phosphatase;Ser/Thr-sp_prot-phosphatase;TAT_signal	2800420	IPI00902512
1.51073	0.595249		0.0899497	ACTR3	ACTR3;ARP3;hCG_26669	Actin-like protein 3;Actin-related protein 3;ARP3 actin-related protein 3 homolog (Yeast), isoform CRA_a;cDNA, FLJ93049, Homo sapiens ARP3 actin-related protein 3 homolog (yeast) (ACTR3), mRNA;Putative uncharacterized protein ACTR3;ARP3 actin-related protein 3 homolog variant;cDNA FLJ51148, highly similar to Actin-like protein 3;cDNA FLJ52434, highly similar to Actin-like protein 3;cDNA, FLJ79112…	Actin-related protein 3;cDNA, FLJ79295, highly similar to Actin-like protein 3;cDNA FLJ51082, highly similar to Actin-like protein 3;cDNA FLJ52521, highly similar to Actin-like protein 3	P61158;Q53QM2;Q59FV6;B4DXW1;B4DT29;B4DTI0	Golgi membrane;podosome;cytoplasm;cytoskeleton;actin filament;Arp2-3 protein complex;actin cytoskeleton;membrane;lamellipodium;cell junction;cell-substrate junction;hemidesmosome;organelle membrane;cell leading edge;macromolecular complex;cell projection;organelle;non-membrane-bounded organelle;intracellular organelle;intracellular non-membrane-bounded organelle;protein complex;organelle part;int…	cellular component movement;regulation of actin polymerization or depolymerization;anatomical structure morphogenesis;response to carbohydrate stimulus;cellular process;response to organic substance;regulation of lamellipodium assembly;positive regulation of lamellipodium assembly;positive regulation of organelle organization;positive regulation of cell development;regulation of cell morphogenesi…	nucleotide binding;actin binding;binding;protein binding;ATP binding;cytoskeletal protein binding;purine nucleotide binding;adenyl nucleotide binding;ribonucleotide binding;purine ribonucleotide binding;adenyl ribonucleotide binding;purine ribonucleoside triphosphate binding		Actin	Actin/actin-like_CS;Actin-like;Arp3	842460	IPI00028091
1.50772	0.592373		0.0924731	VAT1	VAT1	Synaptic vesicle membrane protein VAT-1 homolog;cDNA, FLJ79487, highly similar to Synaptic vesicle membrane protein VAT-1homolog;cDNA FLJ54106, moderately similar to Synaptic vesicle membrane protein VAT-1 homolog (EC 1.-.-.-);cDNA FLJ39753 fis, clone SMINT2018343, highly similar to Synaptic vesicle membrane protein VAT-1homolog (EC 1.-.-.-)	Synaptic vesicle membrane protein VAT-1 homolog;cDNA FLJ54106, moderately similar to Synaptic vesicle membrane protein VAT-1 homolog;cDNA FLJ39753 fis, clone SMINT2018343, highly similar to Synaptic vesicle membrane protein VAT-1homolog	Q99536;B0AZP7;B4DPX4;B3KUF8	cytoplasm;integral to membrane;intrinsic to membrane;intracellular part;membrane part;cell part	metabolic process;oxidation-reduction process	catalytic activity;binding;zinc ion binding;oxidoreductase activity;ion binding;cation binding;metal ion binding;transition metal ion binding		ADH_zinc_N;ADH_N	ADH_C;ADH_GroES-like;ADH_SF_Zn;GroES-like;NAD(P)-bd_dom;Quin_OxRdtase/zeta-crystal_CS	2914700	IPI00156689
1.50639	0.591093		0.0936152	CBX3	CBX3;CCDC32;hCG_1745364;hCG_1999239;tcag7.173	Chromobox protein homolog 3;HECH;Heterochromatin protein 1 homolog gamma;Modifier 2 protein;Chromobox homolog 3 (HP1 gamma homolog, Drosophila);Chromobox homolog 3 (HP1 gamma homolog, Drosophila), isoform CRA_a;Coiled-coil domain containing 32, isoform CRA_c	Chromobox protein homolog 3	Q13185;A4D177	chromosome, centromeric region;condensed chromosome, centromeric region;chromatin;nuclear chromatin;euchromatin;heterochromatin;nucleus;nuclear envelope;nuclear inner membrane;nuclear euchromatin;nuclear heterochromatin;centromeric heterochromatin;spindle;membrane;organelle inner membrane;organelle membrane;nuclear centromeric heterochromatin;nuclear membrane;organelle envelope;envelope;organelle…	nucleobase, nucleoside, nucleotide and nucleic acid metabolic process;chromatin organization;chromatin assembly or disassembly;chromatin remodeling;transcription, DNA-dependent;regulation of transcription, DNA-dependent;nitrogen compound metabolic process;organelle organization;metabolic process;biosynthetic process;macromolecule biosynthetic process;regulation of biosynthetic process;negative re…	chromatin binding;binding;protein binding;transcription repressor activity;general transcriptional repressor activity;enzyme binding;protein domain specific binding;transcription regulator activity		Chromo;Chromo shadow domain	Chromo_dom_subgr;Chromo_shadow;Chromo_shadow_sbgrp;Chromodomain;Chromodomain-like	5365600	IPI00297579
1.50198	0.586866		0.0974639	PSMD2	PSMD2;TRAP2;DKFZp564A2282	26S proteasome non-ATPase regulatory subunit 2;26S proteasome regulatory subunit RPN1;26S proteasome regulatory subunit S2;26S proteasome subunit p97;Protein 55.11;Tumor necrosis factor type 1 receptor-associated protein 2;Proteasome (Prosome, macropain) 26S subunit, non-ATPase, 2;Proteasome 26S non-ATPase subunit 2 variant;Putative uncharacterized protein DKFZp564A2282;cDNA FLJ53357, highly simi…	26S proteasome non-ATPase regulatory subunit 2;cDNA FLJ53357, highly similar to 26S proteasome non-ATPase regulatory subunit 2;Uncharacterized protein;P67;Protein	Q13200;Q53XQ4;Q59EG8;Q9NSM5;B4DM22;B4DX07;B4DXY1;E7EW34;E9PCS3;Q13041	proteasome complex;proteasome regulatory particle;macromolecular complex;protein complex;intracellular part;cell part	cell cycle checkpoint;G1-S transition of mitotic cell cycle;S phase of mitotic cell cycle;M-G1 transition of mitotic cell cycle;mitotic cell cycle;nucleobase, nucleoside, nucleotide and nucleic acid metabolic process;proteolysis;ubiquitin-dependent protein catabolic process;regulation of cellular amino acid metabolic process;nitrogen compound metabolic process;apoptosis;response to stress;respons…	binding;protein binding;enzyme regulator activity	Proteasome	PC_rep	26S_Psome_Rpn1;APC_proteasome;ARM-like;ARM-type_fold	2549800	IPI00012268
1.49678	0.581864		0.102182	MYL6	MYL6;MYL6	cDNA FLJ56329, highly similar to Myosin light polypeptide 6;17 kDa myosin light chain;Myosin light chain 3;Myosin light chain alkali 3;Myosin light polypeptide 6;Smooth muscle and nonmuscle myosin light chain alkali 6;MYL6 protein	cDNA FLJ56329, highly similar to Myosin light polypeptide 6;Isoform Non-muscle of Myosin light polypeptide 6;Isoform Smooth muscle of Myosin light polypeptide 6	B7Z6Z4;P60660-1;P60660;P60660-2;P60660;Q6IBG5	cytosol;myosin complex;unconventional myosin complex;macromolecular complex;protein complex;organelle part;intracellular part;cytoskeletal part;cytoplasmic part;intracellular organelle part;cell part	system process;muscle system process;chemotaxis;muscle contraction;axon guidance;skeletal muscle tissue development;response to external stimulus;tissue development;cellular process;striated muscle tissue development;actin filament-based process;actin filament-based movement;muscle filament sliding;multicellular organismal process;developmental process;actin-myosin filament sliding;locomotion;res…	binding;calcium ion binding;ion binding;cation binding;metal ion binding;motor activity;catalytic activity;structural molecule activity;structural constituent of muscle;pyrophosphatase activity;hydrolase activity;hydrolase activity, acting on acid anhydrides;hydrolase activity, acting on acid anhydrides, in phosphorus-containing anhydrides;ATPase activity;nucleoside-triphosphatase activity;actin-…	Vascular smooth muscle contraction		EF_HAND_2;EF_hand_Ca-bd;EF-hand-like_dom	1330900	IPI00796366
1.46888	0.554721		0.131025	HSPA7	HSP70B';HSPA6;HSP70B;HSPA7	Heat shock 70 kDa protein 6;Heat shock 70 kDa protein B';cDNA, FLJ93166, highly similar to Homo sapiens heat shock 70kDa protein 6 (HSP70B') (HSPA6), mRNA;cDNA FLJ36606 fis, clone TRACH2015654, highly similar to HEAT SHOCK 70 kDa PROTEIN 6;Heat shock 70kDa protein 6 (HSP70B') variant;Heat shock 70 kDa protein B;Putative heat shock 70 kDa protein 7	Heat shock 70 kDa protein 6;Putative heat shock 70 kDa protein 7	P17066;B2R6X5;B3KSM6;Q53FC7;P48741		response to stress;response to unfolded protein;response to biotic stimulus;response to organic substance;response to chemical stimulus;response to stimulus;response to protein stimulus	nucleotide binding;binding;ATP binding;purine nucleotide binding;adenyl nucleotide binding;ribonucleotide binding;purine ribonucleotide binding;adenyl ribonucleotide binding;purine ribonucleoside triphosphate binding	Spliceosome;MAPK signaling pathway;Protein processing in endoplasmic reticulum;Endocytosis;Antigen processing and presentation;Toxoplasmosis;Measles	HSP70	Heat_shock_70_CS;Hsp_70;Hsp70	7030300	IPI00339269
1.46177	0.547714		0.139412	U2AF2	U2AF2;U2AF65;U2AF2;U2AF65	Splicing factor U2AF 65 kDa subunit;U2 auxiliary factor 65 kDa subunit;U2 snRNP auxiliary factor large subunit;U2 small nuclear RNA auxiliary factor 2 isoform b	Isoform 1 of Splicing factor U2AF 65 kDa subunit;Isoform 2 of Splicing factor U2AF 65 kDa subunit	P26368-1;P26368;B5BU25;P26368-2;P26368	nucleus;nucleoplasm;spliceosomal complex;ribonucleoprotein complex;macromolecular complex;organelle;membrane-bounded organelle;intracellular organelle;intracellular membrane-bounded organelle;organelle part;intracellular part;nuclear part;intracellular organelle part;cell part	RNA splicing, via transesterification reactions;RNA splicing, via transesterification reactions with bulged adenosine as nucleophile;nuclear mRNA splicing, via spliceosome;nucleobase, nucleoside, nucleotide and nucleic acid metabolic process;transcription, DNA-dependent;transcription termination, DNA-dependent;transcription from RNA polymerase II promoter;termination of RNA polymerase II transcri…	nucleotide binding;nucleic acid binding;RNA binding;binding;protein binding;enzyme binding;protein domain specific binding;C2H2 zinc finger domain binding	Spliceosome	RNA recognition motif. (a.k.a. RRM, RBD, or RNP domain)	Nucleotide-bd_a/b_plait;RRM_dom;U2AF_lg	8224000	IPI00031556
1.46142	0.547375		0.139828	RPN1	RPN1	Dolichyl-diphosphooligosaccharide--protein glycosyltransferase 67 kDa subunit;Dolichyl-diphosphooligosaccharide--protein glycosyltransferase subunit 1;Ribophorin I;Ribophorin-1;Ribophorin I variant;RPN1 protein;Similar to ribophorin I;cDNA FLJ51740, highly similar to Dolichyl-diphosphooligosaccharide--proteinglycosyltransferase 67 kDa subunit (EC 2.4.1.119);cDNA FLJ50809, highly similar to Dolich…	Dolichyl-diphosphooligosaccharide--protein glycosyltransferase subunit 1 precursor;cDNA FLJ51740, highly similar to Dolichyl-diphosphooligosaccharide--proteinglycosyltransferase 67 kDa subunit;cDNA FLJ50809, highly similar to Dolichyl-diphosphooligosacchar	P04843;Q53EP4;Q6IBR0;Q96HX3;B4DL99;B7Z4L4;B4DNJ5	cell fraction;membrane fraction;insoluble fraction;endoplasmic reticulum;endoplasmic reticulum membrane;microsome;oligosaccharyltransferase complex;membrane;integral to membrane;cytoplasmic membrane-bounded vesicle;rough microsome;organelle membrane;intrinsic to membrane;cytoplasmic vesicle;vesicle;membrane-bounded vesicle;macromolecular complex;melanosome;vesicular fraction;organelle;membrane-bo…	carbohydrate metabolic process;protein modification process;protein glycosylation;protein N-linked glycosylation;metabolic process;cellular process;peptidyl-amino acid modification;peptidyl-asparagine modification;protein N-linked glycosylation via asparagine;protein metabolic process;macromolecule metabolic process;macromolecule modification;macromolecule glycosylation;post-translational protein…	catalytic activity;oligosaccharyl transferase activity;dolichyl-diphosphooligosaccharide-protein glycotransferase activity;binding;protein binding;transferase activity;transferase activity, transferring glycosyl groups;transferase activity, transferring hexosyl groups	N-Glycan biosynthesis;Various types of N-glycan biosynthesis;Protein processing in endoplasmic reticulum	Ribophorin I	Ribophorin_I	5580530	IPI00025874
1.46138	0.547335		0.139877	TUT1	EEF1G;EF1G;PRO1608;hCG_2039458	cDNA FLJ56389, highly similar to Elongation factor 1-gamma;eEF-1B gamma;Elongation factor 1-gamma;Eukaryotic translation elongation factor 1 gamma;EEF1G protein;Eukaryotic translation elongation factor 1 gamma, isoform CRA_c;GIG35;cDNA FLJ59433, highly similar to Elongation factor 1-gamma	cDNA FLJ56389, highly similar to Elongation factor 1-gamma;Elongation factor 1-gamma;cDNA FLJ59433, highly similar to Elongation factor 1-gamma;Uncharacterized protein	B4DTG2;P26641;Q2F840;Q53YD7;B4DUP0;E7EMT2	eukaryotic translation elongation factor 1 complex;macromolecular complex;protein complex;intracellular part;cytoplasmic part;cell part;intracellular;cytosol	translation;translational elongation;metabolic process;biosynthetic process;macromolecule biosynthetic process;cellular process;protein metabolic process;cellular macromolecule biosynthetic process;macromolecule metabolic process;cellular metabolic process;primary metabolic process;cellular biosynthetic process;cellular macromolecule metabolic process;cellular protein metabolic process;response t…	nucleic acid binding;RNA binding;translation elongation factor activity;binding;translation factor activity, nucleic acid binding;protein binding		Glutathione S-transferase, C-terminal domain;EF1G;Glutathione S-transferase, N-terminal domain	Glutathione_S_Trfase/Cl_chnl_C;Glutathione_S-Trfase_N;Glutathione-S-Trfase_C-like;GST_C;Thioredoxin_fold;Thioredoxin-like_fold;Transl_elong_EF1_G_con	4750280	IPI00000875
1.46124	0.547194		0.14005	VPS35	MEM3;TCCCTA00141;VPS35;DKFZp686O2462	Maternal-embryonic 3;Vacuolar protein sorting-associated protein 35;Vesicle protein sorting 35;Vacuolar protein sorting 35 variant;Putative uncharacterized protein DKFZp686O2462	Vacuolar protein sorting-associated protein 35;Putative uncharacterized protein DKFZp686O2462	Q96QK1;Q53FR4;Q5HYM2	cytoplasm;endosome;cytosol;membrane;organelle;membrane-bounded organelle;intracellular organelle;intracellular membrane-bounded organelle;intracellular part;cytoplasmic part;cell part	transport;cellular process;protein transport;vesicle-mediated transport;endosome transport;retrograde transport, endosome to Golgi;establishment of protein localization;intracellular transport;establishment of localization;establishment of localization in cell	binding;protein binding		Vacuolar protein sorting-associated protein 35	VPS35	1231300	IPI00018931
1.44705	0.533117		0.158203	GPI	GPI	Glucose-6-phosphate isomerase;Autocrine motility factor;Neuroleukin;Phosphoglucose isomerase;Phosphohexose isomerase;Sperm antigen 36	glucose-6-phosphate isomerase isoform 1;Glucose-6-phosphate isomerase;Uncharacterized protein	B4DE36;B4DG39;P06744;B4DVJ0;E9PC18	cytoplasm;intracellular part;cell part;nucleus;nucleolus;plasma membrane;membrane;organelle;membrane-bounded organelle;non-membrane-bounded organelle;intracellular organelle;intracellular membrane-bounded organelle;intracellular non-membrane-bounded organelle;organelle part;nuclear part;intracellular organelle part;cell fraction;extracellular region;extracellular space;membrane fraction;soluble f…	carbohydrate metabolic process;monosaccharide metabolic process;glucose metabolic process;glucose catabolic process;alcohol metabolic process;generation of precursor metabolites and energy;gluconeogenesis;glycolysis;metabolic process;catabolic process;biosynthetic process;cellular process;carbohydrate biosynthetic process;carbohydrate catabolic process;hexose metabolic process;hexose biosynthetic…	catalytic activity;glucose-6-phosphate isomerase activity;isomerase activity;intramolecular oxidoreductase activity;intramolecular oxidoreductase activity, interconverting aldoses and ketoses;receptor binding;cytokine activity;binding;protein binding;sugar binding;growth factor activity;intramolecular transferase activity;carbohydrate binding;monosaccharide binding	Glycolysis / Gluconeogenesis;Pentose phosphate pathway;Starch and sucrose metabolism;Amino sugar and nucleotide sugar metabolism	PGI	G6P_Isomerase;G6P_Isomerase_C;Phosphoglucose_isomerase_CS	1474500	IPI00910781
1.44317	0.529242		0.163499	CCT2	99D8.1;CCT2;CCTB;CCT2;hCG_24460	CCT-beta;T-complex protein 1 subunit beta;cDNA FLJ75037, highly similar to Homo sapiens chaperonin containing TCP1, subunit 2 (beta) (CCT2),mRNA;cDNA FLJ50480, highly similar to T-complex protein 1 subunit beta;cDNA FLJ52359, highly similar to T-complex protein 1 subunit beta;cDNA, FLJ79296, highly similar to T-complex protein 1 subunit beta;cDNA, FLJ79307, highly similar to T-complex protein 1 s…	T-complex protein 1 subunit beta;T-complex protein 1 subunit beta isoform 2;cDNA FLJ50585, highly similar to T-complex protein 1 subunit beta	P78371;A8K402;B5BTY7;B7Z243;B7Z7K4;B7ZAT2;B7Z4R3;Q9H369	nucleus;nucleolus;cytoplasm;cytosol;chaperonin-containing T-complex;macromolecular complex;organelle;membrane-bounded organelle;non-membrane-bounded organelle;intracellular organelle;intracellular membrane-bounded organelle;intracellular non-membrane-bounded organelle;protein complex;organelle part;intracellular part;nuclear part;cytoplasmic part;cytosolic part;intracellular organelle part;cell p…	protein folding;'de novo' protein folding;metabolic process;cellular process;protein metabolic process;macromolecule metabolic process;cellular metabolic process;primary metabolic process;cellular macromolecule metabolic process;cellular protein metabolic process;'de novo' posttranslational protein folding	nucleotide binding;binding;protein binding;ATP binding;purine nucleotide binding;adenyl nucleotide binding;ribonucleotide binding;purine ribonucleotide binding;adenyl ribonucleotide binding;purine ribonucleoside triphosphate binding;unfolded protein binding		Cpn60_TCP1	Chap_CCT_beta;Chaperone_TCP-1;Chaperonin_TCP-1_CS;Cpn60/TCP-1	8044400	IPI00297779
1.44121	0.527283		0.166228	RPN2	RPN2;hCG_37142;RP3-343K2.2-003;RPN2;RPN2;RP3-343K2.2-007;RPN2;RPN2;RP3-343K2.2-006	Dolichyl-diphosphooligosaccharide--protein glycosyltransferase 63 kDa subunit;Dolichyl-diphosphooligosaccharide--protein glycosyltransferase subunit 2;RIBIIR;Ribophorin II;Ribophorin-2;cDNA, FLJ96923, highly similar to Homo sapiens ribophorin II (RPN2), mRNA;cDNA FLJ60278, highly similar to Dolichyl-diphosphooligosaccharide--proteinglycosyltransferase 63 kDa subunit (EC 2.4.1.119);cDNA FLJ38924 f…	Dolichyl-diphosphooligosaccharide--protein glycosyltransferase subunit 2;dolichyl-diphosphooligosaccharide--protein glycosyltransferase subunit 2 isoform 2 precursor;Uncharacterized protein	P04844;B2RE46;B4DJL0;Q5JYR6;A6NKT1;E9PC30;Q5JYR2;C9J2G8;Q5JYR3	nucleus;endoplasmic reticulum;endoplasmic reticulum membrane;oligosaccharyltransferase complex;membrane;integral to membrane;organelle membrane;intrinsic to membrane;macromolecular complex;organelle;membrane-bounded organelle;intracellular organelle;intracellular membrane-bounded organelle;protein complex;organelle part;intracellular part;membrane part;endoplasmic reticulum part;cytoplasmic part;…	carbohydrate metabolic process;protein modification process;protein glycosylation;protein N-linked glycosylation;metabolic process;cellular process;peptidyl-amino acid modification;peptidyl-asparagine modification;protein N-linked glycosylation via asparagine;protein metabolic process;macromolecule metabolic process;macromolecule modification;macromolecule glycosylation;post-translational protein…	catalytic activity;oligosaccharyl transferase activity;dolichyl-diphosphooligosaccharide-protein glycotransferase activity;binding;protein binding;transferase activity;transferase activity, transferring glycosyl groups;transferase activity, transferring hexosyl groups	N-Glycan biosynthesis;Various types of N-glycan biosynthesis;Protein processing in endoplasmic reticulum	Oligosaccharyltransferase subunit Ribophorin II	Ribophorin_II	7101120	IPI00028635
1.4393	0.525371		0.168924	RB1	RB1;RB1	p105-Rb;pp110;pRb;Retinoblastoma-associated protein;Retinoblastoma-associated protein variant;cDNA FLJ52431, highly similar to Retinoblastoma-associated protein;cDNA FLJ51085, highly similar to Retinoblastoma-associated protein;RB1 protein;Retinoblastoma susceptibility protein;Retinoblastoma suspectibility protein;Retinoblastoma 1;Retinoblastoma	Retinoblastoma-associated protein;cDNA FLJ51085, highly similar to Retinoblastoma-associated protein	P06400;Q59HH0;B4DRB3;B4DTN0;P78495;Q6DUF0;Q6LE65;Q6LE77;Q6LE79;Q6LE80;Q6LE81;Q6LE82;Q7KZ60;Q7KZ61;Q7Z5Q6;Q7Z7J0;Q86WG4	chromatin;nucleus;nucleoplasm;transcription factor complex;spindle;SWI-SNF complex;chromatin remodeling complex;nuclear body;PML body;macromolecular complex;Rb-E2F complex;organelle;membrane-bounded organelle;non-membrane-bounded organelle;intracellular organelle;intracellular membrane-bounded organelle;intracellular non-membrane-bounded organelle;protein complex;organelle part;intracellular part…	cell cycle checkpoint;G1 phase of mitotic cell cycle;G1-S transition of mitotic cell cycle;regulation of transcription involved in G1-S phase of mitotic cell cycle;S phase of mitotic cell cycle;negative regulation of transcription from RNA polymerase II promoter;microtubule cytoskeleton organization;mitotic cell cycle;M phase;regulation of cell growth;regulation of protein phosphorylation;regulat…	protein binding transcription factor activity;transcription factor binding transcription factor activity;nucleic acid binding transcription factor activity;nucleic acid binding;DNA binding;sequence-specific DNA binding transcription factor activity;transcription cofactor activity;transcription coactivator activity;receptor binding;binding;protein binding;transcription factor binding;transcription…	Cell cycle;Pathways in cancer;Pancreatic cancer;Glioma;Prostate cancer;Melanoma;Bladder cancer;Chronic myeloid leukemia;Small cell lung cancer;Non-small cell lung cancer	RB_B;RB_A;Rb C-terminal domain;Domain of unknown function (DUF3452)	Cyclin;Cyclin-like;Cyclin-related;RB_A;Rb_associated;RB_B;Rb_C	13779200	IPI00302829
1.43715	0.523215		0.172002	ASNA1	ARSA;ASNA1;TRC40	Arsenical pump-driving ATPase;Arsenite-stimulated ATPase;ATPase ASNA1;hARSA-I;hASNA-I;Transmembrane domain recognition complex 40 kDa ATPase subunit;cDNA FLJ60230, highly similar to Arsenical pump-driving ATPase (EC 3.6.3.16)	ATPase ASNA1;cDNA FLJ60230, highly similar to Arsenical pump-driving ATPase	O43681;E7EVN0;B4DEE5	cell fraction;soluble fraction;nucleus;nucleolus;cytoplasm;endoplasmic reticulum;organelle;membrane-bounded organelle;non-membrane-bounded organelle;intracellular organelle;intracellular membrane-bounded organelle;intracellular non-membrane-bounded organelle;organelle part;intracellular part;nuclear part;cytoplasmic part;intracellular organelle part;cell part	transport;ion transport;anion transport;cellular ion homeostasis;cellular metal ion homeostasis;cellular process;inorganic anion transport;arsenite transport;cellular homeostasis;cellular cation homeostasis;homeostatic process;chemical homeostasis;ion homeostasis;establishment of localization;metal ion homeostasis;cation homeostasis;cellular chemical homeostasis;biological regulation;regulation o…	nucleotide binding;catalytic activity;transporter activity;binding;ATP binding;anion transmembrane transporter activity;ion transmembrane transporter activity;inorganic anion transmembrane transporter activity;arsenite transmembrane transporter activity;hydrolase activity;purine nucleotide binding;transmembrane transporter activity;substrate-specific transmembrane transporter activity;substrate-s…		Anion-transporting ATPase	ATPase_anion-transp	1347200	IPI00013466
1.4306	0.516615		0.181688	TRMT112	AD-001;HSPC152;HSPC170;TRMT112	TRM112-like protein;tRNA methyltransferase 112 homolog	tRNA methyltransferase 112 homolog;14 kDa protein;12 kDa protein;9 kDa protein	Q9UI30	macromolecular complex;protein complex	protein modification process;protein methylation;one-carbon metabolic process;metabolic process;protein alkylation;cellular process;peptidyl-glutamine methylation;protein metabolic process;methylation;macromolecule metabolic process;macromolecule modification;macromolecule methylation;cellular metabolic process;primary metabolic process;cellular macromolecule metabolic process;cellular protein me…	catalytic activity;binding;protein binding;methyltransferase activity;protein methyltransferase activity;transferase activity;transferase activity, transferring one-carbon groups		Trm112p	UPF0434/Trm112	970480	IPI00009010
1.42947	0.515476		0.183399	CLIC1	CLIC1;NCC27;DADB-110M10.1-001;DAMA-236L13.3-001;DAMC-117B11.2-001;DAQB-350E15.4-001;DASS-312M4.8-001;XXbac-BCX88C14.3-001	Chloride channel ABP;Chloride intracellular channel protein 1;Nuclear chloride ion channel 27;Regulatory nuclear chloride ion channel protein;Chloride intracellular channel 1 variant;cDNA, FLJ94671, Homo sapiens chloride intracellular channel 1 (CLIC1), mRNA;Chloride intracellular channel 1	Chloride intracellular channel protein 1	O00299;Q53FB0;Q5SRT3	cell fraction;membrane fraction;soluble fraction;insoluble fraction;nucleus;nuclear envelope;cytoplasm;plasma membrane;brush border;membrane;integral to membrane;organelle membrane;intrinsic to membrane;nuclear membrane;organelle envelope;envelope;macromolecular complex;ion channel complex;chloride channel complex;cell projection;organelle;membrane-bounded organelle;intracellular organelle;intrac…	transport;ion transport;anion transport;chloride transport;signal transduction;cellular process;inorganic anion transport;regulation of localization;regulation of transmembrane transport;regulation of ion transmembrane transport;regulation of ion transport;regulation of biological process;regulation of cellular process;response to stimulus;regulation of transport;establishment of localization;cel…	transporter activity;ion channel activity;voltage-gated ion channel activity;voltage-gated chloride channel activity;anion channel activity;chloride channel activity;binding;protein binding;voltage-gated anion channel activity;anion transmembrane transporter activity;ion transmembrane transporter activity;channel activity;passive transmembrane transporter activity;voltage-gated channel activity;g…			Glutathione_S_Trfase/Cl_chnl_C;Glutathione-S-Trfase_C-like;Int_Cl_channel;Thioredoxin_fold;Thioredoxin-like_fold	6685130	IPI00010896
1.42681	0.512795		0.187476	CACYBP	CACYBP;PNAS-107;S100A6BP;SIP;hCG_2024873;RP1-102G20.6-001;CACYBP;PNAS-107;S100A6BP;SIP;CACYBP;RP1-102G20.6-003	Calcyclin-binding protein;S100A6-binding protein;Siah-interacting protein;Calcyclin binding protein;Calcyclin binding protein, isoform CRA_a;cDNA, FLJ93790, Homo sapiens Siah-interacting protein (SIP), mRNA;Growth-inhibiting gene 5 protein;cDNA FLJ57914, moderately similar to Calcyclin-binding protein	Isoform 1 of Calcyclin-binding protein;cDNA FLJ57914, moderately similar to Calcyclin-binding protein;Isoform 2 of Calcyclin-binding protein;Calcyclin binding protein	Q9HB71-1;Q9HB71;Q5R371;Q6NVY0;B4DFD3;Q9HB71-2;Q9HB71;B2ZWH1	nucleus;cytoplasm;beta-catenin destruction complex;macromolecular complex;organelle;membrane-bounded organelle;intracellular organelle;intracellular membrane-bounded organelle;protein complex;intracellular part;cytoplasmic part;cell part		binding;protein binding;identical protein binding;protein homodimerization activity;protein dimerization activity	Wnt signaling pathway	CS;SGS;Siah interacting protein, N terminal	CS_domain;CS-like_domain;HSP20-like_chaperone;SGS;Siah-Interact_N	3480390	IPI00395627
1.42278	0.508711		0.193813	SRP14	SRP14	18 kDa Alu RNA-binding protein;Signal recognition particle 14 kDa protein	Signal recognition particle 14 kDa protein;10 kDa protein	P37108	cytoplasm;signal recognition particle, endoplasmic reticulum targeting;cytosol;ribonucleoprotein complex;macromolecular complex;intracellular part;cytoplasmic part;cell part;signal recognition particle	regulation of translation;regulation of translational elongation;protein targeting;protein targeting to membrane;cotranslational protein targeting to membrane;SRP-dependent cotranslational protein targeting to membrane;transport;intracellular protein transport;regulation of biosynthetic process;negative regulation of biosynthetic process;negative regulation of metabolic process;regulation of gene…	nucleic acid binding;RNA binding;signal sequence binding;binding;protein binding;7S RNA binding;endoplasmic reticulum signal peptide binding;peptide binding	Protein export	Signal recognition particle 14kD protein	Signal_recog_particle_SRP14;Signal_recog_particle_SRP9/14	2018100	IPI00293434
1.42229	0.508219		0.194588	FRG1	FRG1	FSHD region gene 1 protein;Protein FRG1	Protein FRG1;Uncharacterized protein	Q14331;D6RHY2;E9PRR7	nucleus;spliceosomal complex;nucleolus;Cajal body;nuclear body;nuclear speck;ribonucleoprotein complex;macromolecular complex;organelle;membrane-bounded organelle;non-membrane-bounded organelle;intracellular organelle;intracellular membrane-bounded organelle;intracellular non-membrane-bounded organelle;organelle part;intracellular part;nuclear part;intracellular organelle part;nucleoplasm part;ce…	RNA splicing, via transesterification reactions;RNA splicing, via transesterification reactions with bulged adenosine as nucleophile;nuclear mRNA splicing, via spliceosome;nucleobase, nucleoside, nucleotide and nucleic acid metabolic process;rRNA processing;RNA processing;mRNA processing;nitrogen compound metabolic process;metabolic process;RNA splicing;cellular process;RNA metabolic process;mRNA…			FRG1	Actin_cross-linking;FRG1	1283100	IPI00004655
1.42076	0.50666		0.197055	PHB	PHB;hCG_29613;PHB;PHB	Prohibitin;cDNA FLJ78511, highly similar to Homo sapiens prohibitin (PHB), mRNA;cDNA, FLJ93035, Homo sapiens prohibitin (PHB), mRNA;Prohibitin, isoform CRA_a;Prohibitin variant;PHB protein;Putative uncharacterized protein PHB;cDNA FLJ51562, highly similar to Prohibitin	Prohibitin;Uncharacterized protein;cDNA FLJ51562, highly similar to Prohibitin	P35232;A8K401;Q53FV0;Q6FHP5;Q6PUJ7;C9JW96;E9PCW0;E7ESE2;C9JZ20;B4DY47;D6RBK0	nucleus;nucleoplasm;cytoplasm;mitochondrion;mitochondrial inner membrane;integral to plasma membrane;membrane;integral to membrane;organelle inner membrane;organelle membrane;intrinsic to membrane;intrinsic to plasma membrane;mitochondrial membrane;organelle;membrane-bounded organelle;intracellular organelle;intracellular membrane-bounded organelle;organelle part;intracellular part;membrane part;…	negative regulation of transcription from RNA polymerase II promoter;nucleobase, nucleoside, nucleotide and nucleic acid metabolic process;DNA metabolic process;DNA replication;chromatin organization;regulation of transcription, DNA-dependent;regulation of transcription from RNA polymerase II promoter;protein modification process;protein deacetylation;nitrogen compound metabolic process;organelle…	regulatory region DNA binding;regulatory region nucleic acid binding;nucleic acid binding;DNA binding;binding;protein binding;promoter binding;transcription activator activity;transcription repressor activity;enzyme binding;transcription regulator activity;histone deacetylase binding;sequence-specific DNA binding;transcription regulatory region DNA binding		Band_7	Band_7;Prohibitin	878960	IPI00017334
1.41735	0.5032		0.202612	U2SURP	KIAA0332;SR140;KIAA0332;SR140;KIAA0332;SR140	140 kDa Ser/Arg-rich domain protein;U2-associated protein SR140;Putative uncharacterized protein ENSP00000417441	Isoform 1 of U2 snRNP-associated SURP motif-containing protein;Uncharacterized protein;Isoform 2 of U2 snRNP-associated SURP motif-containing protein;Isoform 3 of U2 snRNP-associated SURP motif-containing protein	O15042-1;O15042;E7ET15;O15042-2;O15042;O15042-3;O15042;C9JB80	nucleus;organelle;membrane-bounded organelle;intracellular organelle;intracellular membrane-bounded organelle;intracellular part;cell part	nucleobase, nucleoside, nucleotide and nucleic acid metabolic process;RNA processing;nitrogen compound metabolic process;metabolic process;cellular process;RNA metabolic process;cellular nitrogen compound metabolic process;macromolecule metabolic process;cellular metabolic process;primary metabolic process;cellular macromolecule metabolic process;nucleic acid metabolic process	nucleotide binding;nucleic acid binding;RNA binding;binding	Spliceosome	RNA recognition motif. (a.k.a. RRM, RBD, or RNP domain);Surp;cwf21	ENTH_VHS;mRNA_splic_Cwf21;Nucleotide-bd_a/b_plait;RNA_polymerase_II_lsu_CTD;RRM_dom;Surp	1298300	IPI00143753
1.41433	0.500118		0.207658	EIF2S3	EIF2G;EIF2S3	Eukaryotic translation initiation factor 2 subunit 3;Eukaryotic translation initiation factor 2 subunit gamma X;cDNA FLJ78120, highly similar to Homo sapiens eukaryotic translation initiation factor 2, subunit 3 gamma, 52kDa (EIF2S3), mRNA;cDNA, FLJ92541, highly similar to Homo sapiens eukaryotic translation initiation factor 2, subunit 3 gamma, 52kDa (EIF2S3), mRNA;Eukaryotic translation initiat…	Eukaryotic translation initiation factor 2 subunit 3;Protein	P41091;A8K2Y2;B2R5N2;Q53HK3	cytosol;intracellular part;cytoplasmic part;cell part	nucleobase, nucleoside, nucleotide and nucleic acid metabolic process;purine nucleotide metabolic process;GTP catabolic process;purine nucleotide catabolic process;translation;translational initiation;nucleoside phosphate metabolic process;nitrogen compound metabolic process;metabolic process;catabolic process;biosynthetic process;macromolecule biosynthetic process;nucleotide metabolic process;nu…	nucleotide binding;nucleic acid binding;RNA binding;translation initiation factor activity;catalytic activity;GTPase activity;binding;protein binding;GTP binding;translation factor activity, nucleic acid binding;pyrophosphatase activity;hydrolase activity;hydrolase activity, acting on acid anhydrides;hydrolase activity, acting on acid anhydrides, in phosphorus-containing anhydrides;purine nucleot…	RNA transport	Elongation factor Tu GTP binding domain;Elongation factor Tu domain 2;eIF2_C	ProtSyn_GTP-bd;TIF2_gsu_C;Transl_elong_EF1A/Init_IF2_C;Transl_elong_EFTu/EF1A_2;Transl_elong_init/rib_B-barrel	2491000	IPI00297982
1.40673	0.492348		0.220783	PRPS2	PRPS2;PRPS2;PRPS1;PRPS1L1;PRPS3;PRPSL;PRPS1;RP11-540N4.1-003	Phosphoribosyl pyrophosphate synthase II;PPRibP;Ribose-phosphate pyrophosphokinase 2;Ribose-phosphate pyrophosphokinase;Phosphoribosyl pyrophosphate synthase I;Ribose-phosphate pyrophosphokinase 1;Phosphoribosyl pyrophosphate synthase 1-like 1;Phosphoribosyl pyrophosphate synthase III;Ribose-phosphate pyrophosphokinase 3;Phosphoribosyl pyrophosphate synthetase 1;cDNA, FLJ79366, highly similar to …	Isoform 2 of Ribose-phosphate pyrophosphokinase 2;Isoform 1 of Ribose-phosphate pyrophosphokinase 2;Ribose-phosphate pyrophosphokinase 1;Ribose-phosphate pyrophosphokinase 3;Ribose-phosphate pyrophosphokinase;19 kDa protein;16 kDa protein	P11908-2;P11908;P11908-1;P11908;B2R860;P60891;B2R6T7;Q53FW2;P21108;B1ALA9;B4DNL6;B7ZB02	cytosol;intracellular part;cytoplasmic part;cell part	nucleobase, nucleoside, nucleotide and nucleic acid metabolic process;nucleoside phosphate metabolic process;phosphorus metabolic process;phosphate metabolic process;nitrogen compound metabolic process;metabolic process;biosynthetic process;nucleoside metabolic process;nucleotide metabolic process;nucleoside monophosphate metabolic process;nucleoside monophosphate biosynthetic process;ribonucleos…	nucleotide binding;magnesium ion binding;catalytic activity;ribose phosphate diphosphokinase activity;binding;protein binding;ATP binding;kinase activity;transferase activity;transferase activity, transferring phosphorus-containing groups;diphosphotransferase activity;purine nucleotide binding;adenyl nucleotide binding;ribonucleotide binding;purine ribonucleotide binding;adenyl ribonucleotide bin…	Pentose phosphate pathway;Purine metabolism	Phosphoribosyl transferase domain	PRib_PP_synth_CS;PRibTrfase;Rib-P_diPkinase	3003830	IPI00718888
1.40414	0.489686		0.225413	EIF5B	EIF5B;IF2;KIAA0741;hCG_38421	Eukaryotic translation initiation factor 5B;Translation initiation factor IF-2;EIF5B protein;cDNA FLJ10524 fis, clone NT2RP2000880, highly similar to Eukaryotic translation initiation factor 5B;Eukaryotic translation initiation factor 5B, isoform CRA_b	Eukaryotic translation initiation factor 5B	O60841;A0JLR8;B3KM86;D3DVI5;Q05CQ1;Q8N5A0	cytoplasm;cytosol;intracellular part;cytoplasmic part;cell part	nucleobase, nucleoside, nucleotide and nucleic acid metabolic process;purine nucleotide metabolic process;GTP catabolic process;purine nucleotide catabolic process;translation;translational initiation;regulation of translation;regulation of translational initiation;nucleoside phosphate metabolic process;nitrogen compound metabolic process;metabolic process;catabolic process;biosynthetic process;m…	nucleotide binding;nucleic acid binding;RNA binding;translation initiation factor activity;catalytic activity;GTPase activity;binding;protein binding;GTP binding;translation factor activity, nucleic acid binding;pyrophosphatase activity;hydrolase activity;hydrolase activity, acting on acid anhydrides;hydrolase activity, acting on acid anhydrides, in phosphorus-containing anhydrides;purine nucleot…	RNA transport	Elongation factor Tu GTP binding domain;Elongation factor Tu domain 2;IF-2	ProtSyn_GTP-bd;Small_GTP-bd;TIF_IF2;TIF_IF2_dom3;Transl_elong_EFTu/EF1A_2;Transl_elong_init/rib_B-barrel	1272100	IPI00299254
1.39905	0.484449		0.234724	ETFA	ETFA;hCG_39414	Electron transfer flavoprotein subunit alpha, mitochondrial;cDNA FLJ76486, highly similar to Homo sapiens electron-transfer-flavoprotein, alpha polypeptide (glutaric aciduria II) (ETFA), nuclear gene encoding mitochondrial protein, mRNA;Electron transfer flavoprotein alpha-subunit;Electron-transfer-flavoprotein, alpha polypeptide;Electron-transfer-flavoprotein, alpha polypeptide (Glutaric aciduri…	Electron transfer flavoprotein subunit alpha, mitochondrial;electron transfer flavoprotein subunit alpha, mitochondrial isoform b;24 kDa protein	P13804;Q53XN3;B4DT43	mitochondrion;mitochondrial matrix;membrane-enclosed lumen;organelle;membrane-bounded organelle;intracellular organelle;intracellular membrane-bounded organelle;organelle lumen;organelle part;intracellular part;mitochondrial part;cytoplasmic part;intracellular organelle part;cell part;intracellular organelle lumen	generation of precursor metabolites and energy;transport;metabolic process;cellular process;electron transport chain;respiratory electron transport chain;cellular metabolic process;establishment of localization;oxidation-reduction process	catalytic activity;binding;electron carrier activity;oxidoreductase activity;cofactor binding;flavin adenine dinucleotide binding;coenzyme binding		Electron transfer flavoprotein FAD-binding domain;Electron transfer flavoprotein domain	ETF_a;ETF_a/b_N;ETF_asu_C;ETF_asu_C_CS;Rossmann-like_a/b/a_fold	678670	IPI00010810
1.39888	0.484267		0.235052	ATP5L	ATP5L	ATP synthase subunit g, mitochondrial	ATP synthase subunit g, mitochondrial;Uncharacterized protein	O75964;E9PN17	mitochondrial proton-transporting ATP synthase complex, coupling factor F(o);mitochondrion;mitochondrial inner membrane;mitochondrial proton-transporting ATP synthase complex;membrane;proton-transporting two-sector ATPase complex;organelle inner membrane;organelle membrane;mitochondrial membrane;macromolecular complex;proton-transporting two-sector ATPase complex, proton-transporting domain;organ…	generation of precursor metabolites and energy;nucleobase, nucleoside, nucleotide and nucleic acid metabolic process;purine nucleotide metabolic process;purine nucleotide biosynthetic process;purine nucleotide catabolic process;ATP catabolic process;nucleoside phosphate metabolic process;ATP biosynthetic process;nitrogen compound metabolic process;transport;ion transport;cation transport;hydrogen…	catalytic activity;transporter activity;binding;protein binding;cation transmembrane transporter activity;ion transmembrane transporter activity;monovalent inorganic cation transmembrane transporter activity;hydrogen ion transmembrane transporter activity;pyrophosphatase activity;hydrolase activity;hydrolase activity, acting on acid anhydrides;hydrolase activity, acting on acid anhydrides, in pho…	Oxidative phosphorylation	ATP-synt_G	ATPase_F0-cplx_gsu_mt;ATP-Synthase_su_G_mt_met	1080900	IPI00027448
1.39388	0.479111		0.244492	MATR3	MATR3;KIAA0723;MATR3;DKFZp686K23100	Putative uncharacterized protein MATR3;Matrin-3;cDNA FLJ53172, highly similar to Matrin-3;Putative uncharacterized protein DKFZp686K23100	Uncharacterized protein;Matrin-3	A8MXP9;P43243;B4DRS1;Q68D11;D6REM6;D6R991;D6R8Z5	intracellular;nucleus;organelle;membrane-bounded organelle;intracellular organelle;intracellular membrane-bounded organelle;intracellular part;cell part;nuclear inner membrane;membrane;nuclear matrix;organelle inner membrane;organelle membrane;nuclear membrane;organelle part;nuclear part;intracellular organelle part		nucleotide binding;nucleic acid binding;binding;zinc ion binding;ion binding;cation binding;metal ion binding;transition metal ion binding;RNA binding;structural molecule activity;protein binding			Nucleotide-bd_a/b_plait;RRM_dom;Znf_C2H2_matrin;Znf_C2H2-like;Znf_U1	28078470	IPI00789551
1.3894	0.474462		0.253228	HSPA5	GRP78;HSPA5	78 kDa glucose-regulated protein;Endoplasmic reticulum lumenal Ca(2+)-binding protein grp78;Heat shock 70 kDa protein 5;Immunoglobulin heavy chain-binding protein;cDNA FLJ60062, highly similar to 78 kDa glucose-regulated protein	78 kDa glucose-regulated protein;cDNA FLJ60062, highly similar to 78 kDa glucose-regulated protein	P11021;B4DEF7	nucleus;endoplasmic reticulum;endoplasmic reticulum lumen;endoplasmic reticulum membrane;ER-Golgi intermediate compartment;caspase complex;cell surface;membrane;integral to membrane;cytoplasmic membrane-bounded vesicle;integral to endoplasmic reticulum membrane;midbody;organelle membrane;intrinsic to membrane;intrinsic to endoplasmic reticulum membrane;intrinsic to organelle membrane;integral to …	cell activation;regulation of protein phosphorylation;platelet degranulation;nucleobase, nucleoside, nucleotide and nucleic acid metabolic process;purine nucleotide metabolic process;purine nucleotide catabolic process;ATP catabolic process;proteolysis;ubiquitin-dependent protein catabolic process;nucleoside phosphate metabolic process;nitrogen compound metabolic process;transport;exocytosis;anti…	nucleotide binding;catalytic activity;enzyme inhibitor activity;endopeptidase inhibitor activity;cysteine-type endopeptidase inhibitor activity;binding;calcium ion binding;protein binding;ATP binding;pyrophosphatase activity;hydrolase activity;hydrolase activity, acting on acid anhydrides;hydrolase activity, acting on acid anhydrides, in phosphorus-containing anhydrides;ATPase activity;purine nuc…	Protein export;Protein processing in endoplasmic reticulum;Prion diseases	HSP70	Heat_shock_70_CS;Hsp_70;Hsp70	3802520	IPI00003362
1.3837	0.468531		0.264685	YBX1	NSEP1;YB1;YBX1	CCAAT-binding transcription factor I subunit A;DNA-binding protein B;Enhancer factor I subunit A;Nuclease-sensitive element-binding protein 1;Y-box transcription factor;Y-box-binding protein 1;YBX1 protein;Nuclease sensitive element binding protein-1	Protein;Nuclease-sensitive element-binding protein 1;Nuclease sensitive element binding protein-1	P67809;A0JLU4;Q05D43;Q6PKI6;E7ETA0;Q7KZ24	extracellular region;nucleus;nucleoplasm;spliceosomal complex;U12-type spliceosomal complex;cytoplasm;stress granule;ribonucleoprotein complex;macromolecular complex;RNA granule;organelle;membrane-bounded organelle;non-membrane-bounded organelle;intracellular organelle;intracellular membrane-bounded organelle;intracellular non-membrane-bounded organelle;protein complex;organelle part;intracellula…	RNA splicing, via transesterification reactions;RNA splicing, via transesterification reactions with bulged adenosine as nucleophile;nuclear mRNA splicing, via spliceosome;in utero embryonic development;nucleobase, nucleoside, nucleotide and nucleic acid metabolic process;transcription, DNA-dependent;regulation of transcription, DNA-dependent;transcription from RNA polymerase II promoter;RNA proc…	nucleic acid binding transcription factor activity;nucleic acid binding;DNA binding;double-stranded DNA binding;single-stranded DNA binding;sequence-specific DNA binding transcription factor activity;RNA binding;binding;protein binding;transcription repressor activity;transcription regulator activity;structure-specific DNA binding		'Cold-shock' DNA-binding domain	Cold_shock_prot;Cold-shock_CS;CSP_DNA-bd;NA-bd_OB-fold;NA-bd_OB-fold-like	2866300	IPI00643351
1.38271	0.467494		0.266726	SEPT2	DIFF6;KIAA0158;NEDD5;SEPT2;DIFF6;KIAA0158;NEDD5;SEPT2;SEPT2;SEPT2;SEPT2;SEPT2;SEPT2;SEPT2;SEPT2;SEPT2	Neural precursor cell expressed developmentally down-regulated protein 5;Septin-2;Putative uncharacterized protein SEPT2	Isoform 2 of Septin-2;Isoform 1 of Septin-2;Uncharacterized protein;Protein	Q15019-2;Q15019;Q15019-1;Q15019;B5MCX3;C9J2Q4;C9JB25;C9J938;C9JQJ4;C9IZU3;C9IY94;B5MD47	exocyst;cell fraction;chromosome, centromeric region;kinetochore;condensed chromosome kinetochore;membrane fraction;insoluble fraction;nucleus;chromosome;nucleolus;cytoplasm;spindle;cytoskeleton;plasma membrane;cell cortex;cell surface;actin cytoskeleton;membrane;synaptosome;midbody;septin complex;cleavage furrow;cell division site part;macromolecular complex;cell projection;organelle;membrane-bo…	nuclear division;regulation of L-glutamate transport;organelle organization;cell cycle;mitosis;cellular process;cellular component organization;regulation of metabolic process;cell cycle process;cell cycle phase;cell projection organization;neuron projection development;regulation of localization;regulation of protein localization;regulation of organic acid transport;regulation of ion transport;r…	nucleotide binding;structural molecule activity;binding;protein binding;GTP binding;purine nucleotide binding;guanyl nucleotide binding;enzyme regulator activity;ribonucleotide binding;purine ribonucleotide binding;guanyl ribonucleotide binding;protein complex scaffold;purine ribonucleoside triphosphate binding		Septin	Cell_Div_GTP-bd;Septin;Septin2	1024900	IPI00871851
1.38041	0.465099		0.271477	CCT5	CCT5;CCTE;KIAA0098	CCT-epsilon;T-complex protein 1 subunit epsilon;cDNA FLJ78433, highly similar to Homo sapiens chaperonin containing TCP1, subunit 5 (epsilon) (CCT5), mRNA;cDNA FLJ58784, highly similar to T-complex protein 1 subunit epsilon;Putative uncharacterized protein;cDNA FLJ50442, highly similar to T-complex protein 1 subunit epsilon;cDNA FLJ54333, highly similar to T-complex protein 1 subunit epsilon;cDNA…	T-complex protein 1 subunit epsilon;Uncharacterized protein;cDNA, FLJ79275, highly similar to T-complex protein 1 subunit epsilon;cDNA FLJ52361, highly similar to T-complex protein 1 subunit epsilon;cDNA FLJ52362, highly similar to T-complex protein 1 subu	P48643;A8K2X8;B4DX08;Q9BU08;B4DDU6;E9PCA1;B4DXI1;B4DZT5;E7EWW2;B4DE30;B7ZAR1;B4DYC8;E7ENZ3;B4DYD8;Q96GI1;Q9HB74	nucleolus;cytoplasm;microtubule organizing center;cytosol;chaperonin-containing T-complex;cytoskeleton;macromolecular complex;organelle;non-membrane-bounded organelle;intracellular organelle;intracellular non-membrane-bounded organelle;protein complex;organelle part;intracellular part;nuclear part;cytoskeletal part;cytoplasmic part;cytosolic part;intracellular organelle part;cell part	protein folding;'de novo' protein folding;metabolic process;response to biotic stimulus;response to virus;cellular process;protein metabolic process;macromolecule metabolic process;cellular metabolic process;primary metabolic process;cellular macromolecule metabolic process;cellular protein metabolic process;response to stimulus;'de novo' posttranslational protein folding;multi-organism process;r…	nucleotide binding;binding;protein binding;ATP binding;purine nucleotide binding;adenyl nucleotide binding;ribonucleotide binding;purine ribonucleotide binding;adenyl ribonucleotide binding;purine ribonucleoside triphosphate binding;unfolded protein binding		Cpn60_TCP1	Chap_CCT_epsi;Chaperone_TCP-1;Chaperonin_TCP-1_CS;Cpn60/TCP-1	3749380	IPI00010720
1.373	0.457333		0.28728	MTHFD1	MTHFC;MTHFD;MTHFD1	cDNA FLJ56016, highly similar to C-1-tetrahydrofolate synthase, cytoplasmic;C-1-tetrahydrofolate synthase, cytoplasmic;Formyltetrahydrofolate synthetase;Methenyltetrahydrofolate cyclohydrolase;Methylenetetrahydrofolate dehydrogenase	cDNA FLJ56016, highly similar to C-1-tetrahydrofolate synthase, cytoplasmic;C-1-tetrahydrofolate synthase, cytoplasmic	B7Z809;P11586	cytoplasm;mitochondrion;cytosol;organelle;membrane-bounded organelle;intracellular organelle;intracellular membrane-bounded organelle;intracellular part;cytoplasmic part;cell part	cellular aromatic compound metabolic process;one-carbon metabolic process;coenzyme metabolic process;folic acid-containing compound metabolic process;nitrogen compound metabolic process;metabolic process;biosynthetic process;coenzyme biosynthetic process;folic acid-containing compound biosynthetic process;cellular process;heterocycle biosynthetic process;aromatic compound biosynthetic process;cel…	nucleotide binding;catalytic activity;formate-tetrahydrofolate ligase activity;methenyltetrahydrofolate cyclohydrolase activity;methylenetetrahydrofolate dehydrogenase (NADP+) activity;binding;ATP binding;oxidoreductase activity;oxidoreductase activity, acting on the CH-NH group of donors;oxidoreductase activity, acting on the CH-NH group of donors, NAD or NADP as acceptor;hydrolase activity;hydr…	One carbon pool by folate	Tetrahydrofolate dehydrogenase/cyclohydrolase, catalytic domain;Formate--tetrahydrofolate ligase;Tetrahydrofolate dehydrogenase/cyclohydrolase, NAD(P)-binding domain	Formate_THF_ligase;Formate_THF_ligase_CS;NAD(P)-bd_dom;THF_DH/CycHdrlase;THF_DH/CycHdrlase_cat_dom;THF_DH/CycHdrlase_CS;THF_DH/CycHdrlase_NAD-bd_dom	7631410	IPI00794900
1.37266	0.456971		0.288033	ARPC4	PRO0207;TTLL3;ARPC4;ARC20;ARPC4	HOTTL;Tubulin monoglycylase TTLL3;Tubulin--tyrosine ligase-like protein 3;Putative uncharacterized protein ARPC4;Actin-related protein 2/3 complex subunit 4;Arp2/3 complex 20 kDa subunit;cDNA FLJ14048 fis, clone HEMBA1006650, weakly similar to ARP2/3 COMPLEX 20 KD SUBUNIT	Uncharacterized protein;actin-related protein 2/3 complex subunit 4 isoform c;21 kDa protein;Actin-related protein 2/3 complex subunit 4;13 kDa protein;Protein;5 kDa protein	Q9Y4R7-6;Q9Y4R7;E7ETI0;C9JWM7;P59998;E7EWX4;Q9H7Z5	cytoplasm;cytoskeleton;microtubule;cilium;axoneme;microtubule cytoskeleton;macromolecular complex;cilium axoneme;cell projection;organelle;non-membrane-bounded organelle;intracellular organelle;intracellular non-membrane-bounded organelle;protein complex;organelle part;intracellular part;cytoskeletal part;cilium part;intracellular organelle part;cell projection part;cell part;Arp2-3 protein compl…	microtubule cytoskeleton organization;microtubule bundle formation;protein modification process;organelle organization;cytoskeleton organization;microtubule-based process;metabolic process;cellular process;cellular component assembly involved in morphogenesis;cellular component organization;protein polyglycylation;protein metabolic process;cellular component assembly;cell projection organization;…	catalytic activity;tubulin-tyrosine ligase activity;ligase activity;ligase activity, forming carbon-nitrogen bonds;acid-amino acid ligase activity;protein-glycine ligase activity;protein-glycine ligase activity, initiating;actin binding;binding;protein binding;cytoskeletal protein binding;protein binding, bridging;actin filament binding;binding, bridging	Fc gamma R-mediated phagocytosis;Regulation of actin cytoskeleton;Bacterial invasion of epithelial cells;Pathogenic Escherichia coli infection;Shigellosis	TTL;ARP2/3 complex 20 kDa subunit (ARPC4)	Tub_tyr_ligase;ARPC4	3927600	IPI00790262
1.37182	0.456088		0.28987	NSUN2	NSUN2;SAKI;TRM4;hCG_18368;NSUN2	NOL1/NOP2/Sun domain family member 2;Substrate of AIM1/Aurora kinase B;tRNA (cytosine-5-)-methyltransferase;tRNA (cytosine-5-)-methyltransferase NSUN2;tRNA methyltransferase 4 homolog;cDNA FLJ76184, highly similar to Homo sapiens NOL1/NOP2/Sun domain family, member 2 (NSUN2), mRNA;cDNA FLJ30894 fis, clone FEBRA2005416, highly similar to Homo sapiens NOL1/NOP2/Sun domain family, member 2 (NSUN2), …	tRNA (cytosine-5-)-methyltransferase NSUN2;tRNA (cytosine-5-)-methyltransferase NSUN2 isoform 2;59 kDa protein	Q08J23;A8K529;B3KP09;B4DQW2	nucleus;nucleolus;cytoplasm;organelle;membrane-bounded organelle;non-membrane-bounded organelle;intracellular organelle;intracellular membrane-bounded organelle;intracellular non-membrane-bounded organelle;organelle part;intracellular part;nuclear part;intracellular organelle part;cell part	RNA methylation;nucleobase, nucleoside, nucleotide and nucleic acid metabolic process;RNA processing;tRNA metabolic process;tRNA modification;one-carbon metabolic process;nitrogen compound metabolic process;tRNA processing;metabolic process;RNA modification;cellular process;RNA metabolic process;tRNA methylation;methylation;ncRNA processing;cellular nitrogen compound metabolic process;ncRNA metab…	tRNA binding;nucleic acid binding;RNA binding;catalytic activity;binding;methyltransferase activity;RNA methyltransferase activity;tRNA methyltransferase activity;S-adenosylmethionine-dependent methyltransferase activity;tRNA (cytosine) methyltransferase activity;tRNA (cytosine-5-)-methyltransferase activity;transferase activity;transferase activity, transferring one-carbon groups		NOL1/NOP2/sun family	Fmu/NOL1/Nop2p;RCMT;RCMT_NCL1	1074400	IPI00306369
1.37107	0.455302		0.291514	RANBP1	RANBP1;RANBP1;hCG_17886;RANBP1;hCG_17886;RANBP1	Putative uncharacterized protein RANBP1;Ran-binding protein 1;Ran-specific GTPase-activating protein;RAN binding protein 1 variant;cDNA FLJ40340 fis, clone TESTI2032681, moderately similar to RAN-SPECIFIC GTPASE-ACTIVATING PROTEIN;RAN binding protein 1, isoform CRA_f;RAN binding protein 1, isoform CRA_b	Uncharacterized protein;Ran-specific GTPase-activating protein;23 kDa protein;RAN binding protein 1, isoform CRA_b;14 kDa protein	C9JXG8;P43487;Q53EY3;B3KUP2;C9JGV6;D3DX26	nucleus;nuclear envelope;cytoplasm;centrosome;microtubule organizing center;organelle envelope;envelope;organelle;membrane-bounded organelle;non-membrane-bounded organelle;intracellular organelle;intracellular membrane-bounded organelle;intracellular non-membrane-bounded organelle;organelle part;intracellular part;nuclear part;cytoskeletal part;cytoplasmic part;intracellular organelle part;cell p…	transport;intracellular transport;establishment of localization;establishment of localization in cell;microtubule cytoskeleton organization;regulation of nucleotide metabolic process;organelle organization;cytoskeleton organization;microtubule-based process;spindle organization;regulation of mitosis;signal transduction;regulation of mitotic cell cycle;regulation of catabolic process;cellular proc…	small GTPase regulator activity;GDP-dissociation inhibitor activity;GTPase activator activity;binding;protein binding;enzyme activator activity;Ran GTPase binding;Ras GTPase binding;enzyme binding;enzyme regulator activity;GTPase regulator activity;small GTPase binding;GTPase binding;nucleoside-triphosphatase regulator activity		Ran_BP1	PH_type;RanBP	4612670	IPI00878611
1.37078	0.455		0.292147	TPI1	hCG_25936;TPI1;TPI;TPI1;TPI;TPI1	Triosephosphate isomerase;Triose-phosphate isomerase	triosephosphate isomerase isoform 2;Isoform 2 of Triosephosphate isomerase;Isoform 1 of Triosephosphate isomerase;Triosephosphate isomerase	D3DUS9;Q53HE2;P60174-2;P60174;P60174-1;P60174;Q2QD09;B4DUI5;B7Z5D8	cell fraction;soluble fraction;nucleus;cytosol;organelle;membrane-bounded organelle;intracellular organelle;intracellular membrane-bounded organelle;intracellular part;cytoplasmic part;cell part	metabolic process;carbohydrate metabolic process;monosaccharide metabolic process;glucose metabolic process;glucose catabolic process;alcohol metabolic process;cellular aldehyde metabolic process;organic acid metabolic process;generation of precursor metabolites and energy;gluconeogenesis;glycolysis;pentose-phosphate shunt;nucleobase, nucleoside, nucleotide and nucleic acid metabolic process;lipi…	catalytic activity;triose-phosphate isomerase activity;isomerase activity;intramolecular oxidoreductase activity;intramolecular oxidoreductase activity, interconverting aldoses and ketoses	Glycolysis / Gluconeogenesis;Fructose and mannose metabolism;Inositol phosphate metabolism;Carbon fixation in photosynthetic organisms	TIM	Aldolase_TIM;TrioseP_Isoase_bac/euk;Triosephosphate_isomerase;Triosephosphate_isomerase_AS	1657800	IPI00465028
1.36977	0.453933		0.294392	CSNK2A2	CK2A2;CSNK2A2	Casein kinase II subunit alpha'	Casein kinase II subunit alpha'	P19784	cytosol;intracellular part;cytoplasmic part;cell part	protein modification process;protein phosphorylation;phosphorus metabolic process;phosphate metabolic process;chemotaxis;signal transduction;cell surface receptor linked signaling pathway;axon guidance;metabolic process;response to external stimulus;cellular process;Wnt receptor signaling pathway;phosphorylation;protein metabolic process;locomotion;response to chemical stimulus;taxis;macromolecul…	nucleotide binding;catalytic activity;protein kinase activity;protein serine-threonine kinase activity;binding;protein binding;ATP binding;kinase activity;transferase activity;transferase activity, transferring phosphorus-containing groups;phosphotransferase activity, alcohol group as acceptor;purine nucleotide binding;adenyl nucleotide binding;ribonucleotide binding;purine ribonucleotide binding…	Ribosome biogenesis in eukaryotes;Wnt signaling pathway;Adherens junction;Tight junction;Circadian rhythm - plant;Measles	Pkinase	Kinase-like_dom;Prot_kinase_cat_dom;Protein_kinase_ATP_BS;Se/Thr_prot_kinase-like_dom;Ser/Thr_prot_kinase_AS;Ser/Thr_prot_kinase_dom	1405100	IPI00020602
1.3659	0.449848		0.30309	RPL29	RPL29;RP11-632C17__A.1-001	60S ribosomal protein L29;Cell surface heparin-binding protein HIP;cDNA FLJ78093, highly similar to Homo sapiens ribosomal protein L29 (RPL29), mRNA;Ribosomal protein L29 (RPL29) pseudogene;Ribosomal protein L29	27 kDa protein;26 kDa protein;23 kDa protein;Ribosomal protein L29;17 kDa protein	P47914;A8K0H3;Q5T1D1;Q6IPI1	intracellular;cytosol;ribosome;large ribosomal subunit;cytosolic large ribosomal subunit;ribonucleoprotein complex;macromolecular complex;organelle;non-membrane-bounded organelle;intracellular organelle;intracellular non-membrane-bounded organelle;organelle part;intracellular part;cytoplasmic part;intracellular organelle part;cell part	nucleobase, nucleoside, nucleotide and nucleic acid metabolic process;translation;translational elongation;translational termination;nitrogen compound metabolic process;embryo implantation;metabolic process;biosynthetic process;macromolecule biosynthetic process;cellular process;gene expression;viral reproduction;cellular component organization;RNA metabolic process;viral infectious cycle;viral t…	pattern binding;nucleic acid binding;RNA binding;structural constituent of ribosome;structural molecule activity;binding;protein binding;glycosaminoglycan binding;heparin binding;carbohydrate binding;polysaccharide binding	Ribosome	Ribosomal L29e protein family	Ribosomal_L29e	5182100	IPI00792866
1.36496	0.448863		0.305212	NPM3	NPM3	Nucleoplasmin-3	Nucleoplasmin-3	O75607	nucleus;organelle;membrane-bounded organelle;intracellular organelle;intracellular membrane-bounded organelle;intracellular part;cell part		nucleic acid binding;binding		Nucleoplasmin	Nucleoplasmin	1308600	IPI00026496
1.36233	0.446075		0.311274	PIP4K2A	PIP4K2A;PIP5K2;PIP5K2A;PIP5K2A;RP11-301N24.1-002	1-phosphatidylinositol-5-phosphate 4-kinase 2-alpha;Diphosphoinositide kinase 2-alpha;Phosphatidylinositol-5-phosphate 4-kinase type II alpha;Phosphatidylinositol-5-phosphate 4-kinase type-2 alpha;PIP5KIII;PtdIns(4)P-5-kinase B isoform;PtdIns(4)P-5-kinase C isoform;PtdIns(5)P-4-kinase isoform 2-alpha;cDNA FLJ53867, highly similar to Phosphatidylinositol-4-phosphate 5-kinase type-2 alpha (EC 2.7.1…	Phosphatidylinositol-5-phosphate 4-kinase type-2 alpha;cDNA FLJ53867, highly similar to Phosphatidylinositol-4-phosphate 5-kinase type-2 alpha;Uncharacterized protein	P48426;B4DGX2;E9PCB2;Q5JUT3		lipid metabolic process;phospholipid metabolic process;glycerophospholipid metabolic process;phosphorus metabolic process;phosphate metabolic process;metabolic process;cellular process;phosphorylation;organophosphate metabolic process;lipid modification;cellular metabolic process;primary metabolic process;cellular lipid metabolic process;glycerolipid metabolic process;phosphatidylinositol metabol…	nucleotide binding;lipid kinase activity;catalytic activity;inositol or phosphatidylinositol kinase activity;binding;ATP binding;kinase activity;phosphatidylinositol phosphate kinase activity;1-phosphatidylinositol-4-phosphate 5-kinase activity;1-phosphatidylinositol-5-phosphate 4-kinase activity;transferase activity;transferase activity, transferring phosphorus-containing groups;phosphotransfera…	Inositol phosphate metabolism;Phosphatidylinositol signaling system;Regulation of actin cytoskeleton	Phosphatidylinositol-4-phosphate 5-Kinase	PInositol-4-P-5-kinase;PInositol-4-P-5-kinase_core;PInositol-4P-5-kinase_core_sub	3798770	IPI00009688
1.36226	0.446		0.311437	DNAJB1	DNAJ1;DNAJB1;HDJ1;HSPF1;hCG_1776318	DnaJ homolog subfamily B member 1;DnaJ protein homolog 1;Heat shock 40 kDa protein 1;Human DnaJ protein 1;cDNA, FLJ93008, Homo sapiens DnaJ (Hsp40) homolog, subfamily B, member 1 (DNAJB1),mRNA;DnaJ (Hsp40) homolog, subfamily B, member 1, isoform CRA_a;DNAJB1 protein;cDNA FLJ59093, highly similar to DnaJ homolog subfamily B member 1	DnaJ homolog subfamily B member 1;cDNA FLJ59093, highly similar to DnaJ homolog subfamily B member 1	P25685;Q6FHS4;Q6FI51;B4DX52	nucleus;nucleolus;cytoplasm;organelle;membrane-bounded organelle;non-membrane-bounded organelle;intracellular organelle;intracellular membrane-bounded organelle;intracellular non-membrane-bounded organelle;organelle part;intracellular part;nuclear part;intracellular organelle part;cell part	protein folding;'de novo' protein folding;response to stress;response to unfolded protein;metabolic process;response to biotic stimulus;cellular process;response to organic substance;protein metabolic process;protein refolding;response to chemical stimulus;macromolecule metabolic process;cellular metabolic process;primary metabolic process;cellular macromolecule metabolic process;cellular protein…	binding;protein binding;heat shock protein binding;unfolded protein binding	Protein processing in endoplasmic reticulum	DnaJ;DnaJ C terminal domain	DnaJ_C;DnaJ_N;Heat_shock_DnaJ_CS;Hsp_DnaJ;HSP40/DnaJ_pept-bd	2753880	IPI00015947
1.36187	0.445587		0.312344	UBA1	A1S9T;UBA1;UBE1	Protein A1S9;Ubiquitin-activating enzyme E1;Ubiquitin-like modifier-activating enzyme 1	Ubiquitin-like modifier-activating enzyme 1	P22314		protein modification process;metabolic process;cell death;cellular process;death;protein metabolic process;macromolecule metabolic process;macromolecule modification;cellular metabolic process;primary metabolic process;cellular macromolecule metabolic process;cellular protein metabolic process	nucleotide binding;catalytic activity;binding;protein binding;ATP binding;small protein activating enzyme activity;ligase activity;purine nucleotide binding;adenyl nucleotide binding;ribonucleotide binding;purine ribonucleotide binding;adenyl ribonucleotide binding;purine ribonucleoside triphosphate binding	Ubiquitin mediated proteolysis;Parkinson's disease	ThiF;Repeat in ubiquitin-activating (UBA) protein;UBA_e1_C;UBA_e1_thiolCys	Molybdenum_cofac_synth_MoeB;NAD(P)-bd_dom;ThiF_NAD_FAD-bd;UBact_repeat;Ub-activating_enz_e1_C;Ubiquitin-activating_enzyme;Ub-like_act_enz_cat_cys_dom;UBQ/SUMO-activ_enz_E1-like;UBQ-activ_enz_E1;UBQ-activ_enz_E1_AS	11671590	IPI00645078
1.36153	0.445226		0.313136	C4orf27	C4orf27	UPF0609 protein C4orf27	UPF0609 protein C4orf27	Q9NWY4	nucleus;organelle;membrane-bounded organelle;intracellular organelle;intracellular membrane-bounded organelle;intracellular part;cell part				DUF2228	DUF2228	1905670	IPI00016532
1.36075	0.4444		0.314954	ARF3	ARF1;ARF3	ADP-ribosylation factor 1;ADP-ribosylation factor 3;cDNA FLJ61099, highly similar to ADP-ribosylation factor 1;cDNA FLJ51902, highly similar to ADP-ribosylation factor 1;cDNA FLJ51215, highly similar to ADP-ribosylation factor 1	23 kDa protein;ADP-ribosylation factor 1;ADP-ribosylation factor 3;cDNA FLJ61099, highly similar to ADP-ribosylation factor 1;cDNA FLJ51215, highly similar to ADP-ribosylation factor 1;12 kDa protein	P84077;P61204;B4DEB9;B4DN70;B4DJC8	Golgi membrane;intracellular;cytoplasm;Golgi apparatus;cytosol;plasma membrane;endomembrane system;membrane;sarcomere;organelle membrane;organelle;membrane-bounded organelle;intracellular organelle;intracellular membrane-bounded organelle;organelle part;intracellular part;Golgi apparatus part;cytoplasmic part;intracellular organelle part;contractile fiber part;cell part;perinuclear region of cyto…	regulation of immune system process;regulation of immune effector process;regulation of response to biotic stimulus;nucleobase, nucleoside, nucleotide and nucleic acid metabolic process;purine nucleotide metabolic process;GTP catabolic process;purine nucleotide catabolic process;nucleoside phosphate metabolic process;nitrogen compound metabolic process;transport;cellular ion homeostasis;cellular …	nucleotide binding;catalytic activity;GTPase activity;signal transducer activity;receptor signaling protein activity;binding;protein binding;GTP binding;pyrophosphatase activity;hydrolase activity;hydrolase activity, acting on acid anhydrides;hydrolase activity, acting on acid anhydrides, in phosphorus-containing anhydrides;purine nucleotide binding;nucleoside-triphosphatase activity;guanyl nucle…	Vibrio cholerae infection	ADP-ribosylation factor family	ARF;ARF/SAR;Small_GTP-bd	1587500	IPI01015420
1.35974	0.443334		0.317311	RPL6	RPL6;TXREB1;RPL6	60S ribosomal protein L6;Neoplasm-related protein C140;Tax-responsive enhancer element-binding protein 107	60S ribosomal protein L6	Q02878;B2R4K7;B4DRX3;Q8N5Z7;Q9HBB3;Q8TBK5	intracellular;cytosol;ribosome;large ribosomal subunit;cytosolic large ribosomal subunit;ribonucleoprotein complex;macromolecular complex;organelle;non-membrane-bounded organelle;intracellular organelle;intracellular non-membrane-bounded organelle;organelle part;intracellular part;cytoplasmic part;intracellular organelle part;cell part	nucleobase, nucleoside, nucleotide and nucleic acid metabolic process;regulation of transcription, DNA-dependent;translation;translational elongation;translational termination;nitrogen compound metabolic process;metabolic process;biosynthetic process;macromolecule biosynthetic process;regulation of biosynthetic process;cellular process;gene expression;regulation of gene expression;regulation of m…	nucleic acid binding;DNA binding;RNA binding;structural constituent of ribosome;structural molecule activity;binding	Ribosome	Ribosomal protein L6e;Ribosomal protein L6, N-terminal domain	Ribosomal_L6_N;Ribosomal_L6E;Transl_SH3-like_sub	6052800	IPI00790342
1.35958	0.443163		0.317688	TXNDC1	PSEC0085;TMX;TMX1;TXNDC;TXNDC1;UNQ235/PRO268	Thioredoxin domain-containing protein 1;Thioredoxin-related transmembrane protein 1;Transmembrane Trx-related protein;cDNA FLJ51569, highly similar to Thioredoxin domain-containing protein 1	Thioredoxin-related transmembrane protein 1	Q9H3N1;B7Z7R5	cell fraction;membrane fraction;insoluble fraction;endoplasmic reticulum;endoplasmic reticulum membrane;membrane;integral to membrane;organelle membrane;intrinsic to membrane;organelle;membrane-bounded organelle;intracellular organelle;intracellular membrane-bounded organelle;organelle part;intracellular part;membrane part;endoplasmic reticulum part;cytoplasmic part;intracellular organelle part;c…	cell activation;immune system process;generation of precursor metabolites and energy;nucleobase, nucleoside, nucleotide and nucleic acid metabolic process;DNA metabolic process;DNA replication;regulation of transcription, DNA-dependent;nitrogen compound metabolic process;transport;ER to Golgi vesicle-mediated transport;anti-apoptosis;response to stress;signal transduction;metabolic process;cell p…	catalytic activity;disulfide oxidoreductase activity;oxidoreductase activity;oxidoreductase activity, acting on a sulfur group of donors;arsenate reductase activity;arsenate reductase (thioredoxin) activity		Thioredoxin	Thioredoxin_CS;Thioredoxin_domain;Thioredoxin_fold;Thioredoxin-like;Thioredoxin-like_fold	1678400	IPI00395887
1.35951	0.443083		0.317868	HSP90AA1	HSP90A;HSP90AA1;HSPC1;HSPCA;HSP90A;HSP90AA1;HSPC1;HSPCA	Heat shock 86 kDa;Heat shock protein HSP 90-alpha;Renal carcinoma antigen NY-REN-38;Full-length cDNA 5-PRIME end of clone CS0DN005YI08 of Adult brain of Homo sapiens (human);Hsp89-alpha-delta-N;HSP90AA1 protein	Isoform 2 of Heat shock protein HSP 90-alpha;Isoform 1 of Heat shock protein HSP 90-alpha	P07900-2;P07900;Q86SX1;P07900-1;P07900;O75322;Q2VPJ6;Q8TBA7;Q96HX7	intracellular;cytoplasm;cytosol;plasma membrane;membrane;cytoplasmic membrane-bounded vesicle;cytoplasmic vesicle;vesicle;membrane-bounded vesicle;melanosome;organelle;membrane-bounded organelle;intracellular organelle;intracellular membrane-bounded organelle;intracellular part;cytoplasmic part;cell part;pigment granule	G2-M transition of mitotic cell cycle;mitotic cell cycle;protein folding;protein complex assembly;protein targeting;protein targeting to membrane;protein targeting to mitochondrion;nitrogen compound metabolic process;transport;mitochondrial transport;intracellular protein transport;chemotaxis;response to stress;response to unfolded protein;organelle organization;mitochondrion organization;mitocho…	nucleotide binding;binding;protein binding;ATP binding;purine nucleotide binding;protein domain specific binding;enzyme regulator activity;nitric-oxide synthase regulator activity;adenyl nucleotide binding;TPR domain binding;ribonucleotide binding;purine ribonucleotide binding;adenyl ribonucleotide binding;purine ribonucleoside triphosphate binding;identical protein binding;protein homodimerizati…	Protein processing in endoplasmic reticulum;Antigen processing and presentation;NOD-like receptor signaling pathway;Plant-pathogen interaction;Progesterone-mediated oocyte maturation;Pathways in cancer;Prostate cancer	HSP90;HATPase_c	ATPase-like_ATP-bd;Heat_shock_protein_90_CS;Hsp90;Hsp90_N;Ribosomal_S5_D2-typ_fold	34158310	IPI00382470
1.35822	0.441714		0.320913	XRCC5	G22P2;XRCC5	86 kDa subunit of Ku antigen;ATP-dependent DNA helicase 2 subunit 2;ATP-dependent DNA helicase II 80 kDa subunit;CTC box-binding factor 85 kDa subunit;DNA repair protein XRCC5;Ku80;Ku86;Lupus Ku autoantigen protein p86;Nuclear factor IV;Thyroid-lupus autoantigen;X-ray repair complementing defective repair in Chinese hamster cells 5 (double-strand-break rejoining);X-ray repair cross-complementing …	X-ray repair cross-complementing protein 5	P13010;Q53T09;Q53TC2	chromosome, telomeric region;telomere cap complex;nuclear telomere cap complex;nuclear chromosome, telomeric region;nucleus;nucleoplasm;chromosome;nucleolus;cytoplasm;macromolecular complex;protein-DNA complex;organelle;membrane-bounded organelle;non-membrane-bounded organelle;intracellular organelle;intracellular membrane-bounded organelle;intracellular non-membrane-bounded organelle;protein com…	telomere maintenance;non-recombinational repair;nucleobase, nucleoside, nucleotide and nucleic acid metabolic process;DNA metabolic process;DNA repair;double-strand break repair;double-strand break repair via nonhomologous end joining;DNA recombination;transcription, DNA-dependent;regulation of transcription, DNA-dependent;nitrogen compound metabolic process;response to stress;response to DNA dam…	nucleotide binding;regulatory region DNA binding;regulatory region nucleic acid binding;nucleic acid binding;DNA binding;DNA helicase activity;double-stranded DNA binding;double-stranded telomeric DNA binding;catalytic activity;ATP-dependent DNA helicase activity;helicase activity;binding;protein binding;ATP binding;protein C-terminus binding;ATP-dependent helicase activity;DNA-dependent ATPase a…	Non-homologous end-joining	Ku;Ku_C;Ku_N;Ku C terminal domain like	DNA_helicase_ATP-dep_Ku;Ku_C;Ku_N;Ku_PK_bind;SPOC-like;VWF_A	30515360	IPI00220834
1.35682	0.440224		0.324251	RPL26L1	RPL26;RPL26;RPL26L1;RPL26P1	Putative uncharacterized protein RPL26;60S ribosomal protein L26;RPL26 protein;60S ribosomal protein L26-like 1	Uncharacterized protein;60S ribosomal protein L26;60S ribosomal protein L26-like 1;13 kDa protein	A6NE05;P61254;Q6IBH6;Q9UNX3;E5RIT6	intracellular;ribosome;large ribosomal subunit;ribonucleoprotein complex;macromolecular complex;organelle;non-membrane-bounded organelle;intracellular organelle;intracellular non-membrane-bounded organelle;organelle part;intracellular part;cytoplasmic part;intracellular organelle part;cell part;cytosol;cytosolic large ribosomal subunit	translation;metabolic process;biosynthetic process;macromolecule biosynthetic process;cellular process;protein metabolic process;cellular macromolecule biosynthetic process;macromolecule metabolic process;cellular metabolic process;primary metabolic process;cellular biosynthetic process;cellular macromolecule metabolic process;cellular protein metabolic process;nucleobase, nucleoside, nucleotide …	structural constituent of ribosome;structural molecule activity;nucleic acid binding;RNA binding;binding;protein binding	Ribosome	KOW	KOW;Ribosomal_L24/26_CS;Ribosomal_L24_SH3-like;Ribosomal_L26/L24P_euk/arc;Translation_prot_SH3-like	1584800	IPI00433834
1.35355	0.436744		0.332134	POLR2H	POLR2H;POLR2H;POLR2H;POLR2H;POLR2H	DNA-directed RNA polymerase II subunit H;DNA-directed RNA polymerases I, II, and III 17.1 kDa polypeptide;DNA-directed RNA polymerases I, II, and III subunit RPABC3;RPB17;RPB8 homolog;Putative uncharacterized protein POLR2H	DNA-directed RNA polymerases I, II, and III subunit RPABC3;Uncharacterized protein	P52434;C9JLU1;C9J413;C9JBJ6;C9JUA8	DNA-directed RNA polymerase complex;nucleus;nucleoplasm;DNA-directed RNA polymerase II, core complex;nucleolus;RNA polymerase complex;macromolecular complex;organelle;membrane-bounded organelle;non-membrane-bounded organelle;intracellular organelle;intracellular membrane-bounded organelle;intracellular non-membrane-bounded organelle;protein complex;organelle part;intracellular part;nuclear part;i…	RNA splicing, via transesterification reactions;RNA splicing, via transesterification reactions with bulged adenosine as nucleophile;nuclear mRNA splicing, via spliceosome;nucleobase, nucleoside, nucleotide and nucleic acid metabolic process;DNA metabolic process;DNA repair;transcription-coupled nucleotide-excision repair;nucleotide-excision repair;transcription, DNA-dependent;transcription initi…	catalytic activity;DNA-directed RNA polymerase activity;protein kinase activity;binding;protein binding;zinc ion binding;kinase activity;transferase activity;transferase activity, transferring phosphorus-containing groups;phosphotransferase activity, alcohol group as acceptor;nucleotidyltransferase activity;RNA polymerase activity;ion binding;cation binding;metal ion binding;transition metal ion …	Purine metabolism;Pyrimidine metabolism;RNA polymerase;Cytosolic DNA-sensing pathway;Huntington's disease	RNA polymerase Rpb8	NA-bd_OB-fold;NA-bd_OB-fold-like;RNA_pol_Rpb8	875220	IPI00003309
1.34982	0.432766		0.341296	CMPK	CMK;CMPK;CMPK1;UCK;UMK;UMPK;hCG_1780368;CMPK1;RP11-511I2.1-004;CMPK1;RP11-511I2.1-003	Cytidine monophosphate kinase;Cytidylate kinase;Deoxycytidylate kinase;UMP-CMP kinase;Uridine monophosphate kinase;Uridine monophosphate/cytidine monophosphate kinase;cDNA, FLJ93091, Homo sapiens UMP-CMP kinase (UMP-CMPK), mRNA;Cytidylate kinase, isoform CRA_a;cDNA FLJ53966, moderately similar to Homo sapiens cytidylate kinase (CMPK), mRNA;cDNA FLJ52483, highly similar to Homo sapiens cytidylate …	UMP-CMP kinase isoform a;cDNA FLJ53966, moderately similar to Homo sapiens cytidylate kinase (CMPK), mRNA;cDNA FLJ52483, highly similar to Homo sapiens cytidylate kinase (CMPK), mRNA;Cytidine monophosphate (UMP-CMP) kinase 1, cytosolic	P30085;B2R6S5;B4DDL4;E7EVE6;B4DFW6;Q5T0D2;E9PJD2;Q5T0D3	nucleus;cytoplasm;cytosol;organelle;membrane-bounded organelle;intracellular organelle;intracellular membrane-bounded organelle;intracellular part;cytoplasmic part;cell part	nucleobase, nucleoside, nucleotide and nucleic acid metabolic process;pyrimidine nucleoside metabolic process;pyrimidine nucleotide metabolic process;pyrimidine nucleotide biosynthetic process;UMP biosynthetic process;nucleoside phosphate metabolic process;phosphorus metabolic process;phosphate metabolic process;nitrogen compound metabolic process;metabolic process;biosynthetic process;nucleoside…	nucleotide binding;catalytic activity;cytidylate kinase activity;uridine kinase activity;binding;ATP binding;kinase activity;transferase activity;transferase activity, transferring phosphorus-containing groups;phosphotransferase activity, phosphate group as acceptor;purine nucleotide binding;nucleotide kinase activity;nucleobase, nucleoside, nucleotide kinase activity;nucleoside kinase activity;a…	Pyrimidine metabolism	Adenylate kinase	Adenylate_kin;UMP_CMP_kinase	750150	IPI00219953
1.34884	0.431718		0.343736	TCP1	CCT1;CCTA;TCP1	CCT-alpha;T-complex protein 1 subunit alpha	T-complex protein 1 subunit alpha;47 kDa protein;T-complex protein 1 subunit alpha isoform b;36 kDa protein;24 kDa protein	P17987;E7EQR6	nucleus;nucleolus;cytoplasm;Golgi apparatus;microtubule organizing center;cytosol;cytoskeleton;plasma membrane;membrane;cell junction;organelle;membrane-bounded organelle;non-membrane-bounded organelle;intracellular organelle;intracellular membrane-bounded organelle;intracellular non-membrane-bounded organelle;organelle part;intracellular part;membrane part;nuclear part;cytoskeletal part;cytoplas…	protein folding;'de novo' protein folding;protein complex assembly;tubulin complex assembly;metabolic process;cellular process;cellular component organization;protein metabolic process;cellular component assembly;cellular macromolecular complex subunit organization;cellular macromolecular complex assembly;macromolecule metabolic process;cellular protein complex assembly;macromolecular complex sub…	nucleotide binding;binding;protein binding;ATP binding;purine nucleotide binding;adenyl nucleotide binding;ribonucleotide binding;purine ribonucleotide binding;adenyl ribonucleotide binding;purine ribonucleoside triphosphate binding;unfolded protein binding		Cpn60_TCP1	Chap_CCT_alpha;Chaperone_TCP-1;Chaperonin_TCP-1_CS;Cpn60/TCP-1	7206400	IPI00290566
1.34847	0.431326		0.344653	C22orf28	C22orf28;HSPC117	UPF0027 protein C22orf28;cDNA FLJ58027;cDNA FLJ57752;cDNA FLJ57223	tRNA-splicing ligase RtcB homolog;Uncharacterized protein;cDNA FLJ57752;cDNA FLJ57223	Q9Y3I0;B4DNA0;E9PCW3;B4DNG5;E7EQS9;B4DXF1;E7EVP9	cytoplasm;macromolecular complex;protein complex;intracellular part;cell part;tRNA-splicing ligase complex	RNA splicing, via endonucleolytic cleavage and ligation;cell morphogenesis;cell morphogenesis involved in differentiation;nucleobase, nucleoside, nucleotide and nucleic acid metabolic process;tRNA splicing, via endonucleolytic cleavage and ligation;RNA processing;tRNA metabolic process;nitrogen compound metabolic process;cell adhesion;cell-matrix adhesion;tRNA processing;metabolic process;RNA spl…	nucleotide binding;catalytic activity;RNA ligase (ATP) activity;binding;protein binding;ATP binding;cytoskeletal protein binding;RNA ligase activity;ligase activity;ligase activity, forming phosphoric ester bonds;purine nucleotide binding;vinculin binding;adenyl nucleotide binding;ribonucleotide binding;purine ribonucleotide binding;adenyl ribonucleotide binding;purine ribonucleoside triphosphate…		Uncharacterized protein family UPF0027	UPF0027	1346600	IPI00550689
1.34825	0.431086		0.345213	DDOST	DDOST;KIAA0115;OK/SW-cl.45;OST48	Dolichyl-diphosphooligosaccharide--protein glycosyltransferase 48 kDa subunit;cDNA FLJ55714, highly similar to Dolichyl-diphosphooligosaccharide--protein glycosyltransferase 48 kDa subunit (EC 2.4.1.119);cDNA FLJ52929, highly similar to Dolichyl-diphosphooligosaccharide--proteinglycosyltransferase 48 kDa subunit (EC2.4.1.119)	Dolichyl-diphosphooligosaccharide--protein glycosyltransferase 48 kDa subunit;cDNA FLJ52929, highly similar to Dolichyl-diphosphooligosaccharide--proteinglycosyltransferase 48 kDa subunit	P39656;B4DLI2;B4DJE3;E7EWT1	cell fraction;membrane fraction;insoluble fraction;endoplasmic reticulum;endoplasmic reticulum membrane;microsome;oligosaccharyltransferase complex;membrane;integral to membrane;organelle membrane;intrinsic to membrane;macromolecular complex;vesicular fraction;organelle;membrane-bounded organelle;intracellular organelle;intracellular membrane-bounded organelle;protein complex;organelle part;intra…	cell activation;immune system process;carbohydrate metabolic process;protein modification process;protein glycosylation;protein N-linked glycosylation;response to stress;defense response;immune response;metabolic process;cellular process;response to organic substance;peptidyl-amino acid modification;peptidyl-asparagine modification;protein N-linked glycosylation via asparagine;protein metabolic p…	catalytic activity;oligosaccharyl transferase activity;dolichyl-diphosphooligosaccharide-protein glycotransferase activity;binding;protein binding;transferase activity;transferase activity, transferring glycosyl groups;transferase activity, transferring hexosyl groups	N-Glycan biosynthesis;Various types of N-glycan biosynthesis;Protein processing in endoplasmic reticulum	DDOST_48kD	OligosaccharylTrfase_su_Wbp1	1964840	IPI00297084
1.34682	0.429553		0.348813	CCT7	CCT7;CCTH;NIP7-1;CCT7;CCT7;hCG_1997313;CCT7;hCG_1997313;CCT7	CCT-eta;HIV-1 Nef-interacting protein;T-complex protein 1 subunit eta;Chaperonin containing TCP1, subunit 7 (Eta) variant;CCT7 protein;Putative uncharacterized protein CCT7;cDNA FLJ54074, highly similar to T-complex protein 1 subunit eta;Chaperonin containing TCP1, subunit 7 (Eta), isoform CRA_c;cDNA FLJ59364, highly similar to T-complex protein 1 subunit eta;cDNA FLJ54568, highly similar to T-co…	T-complex protein 1 subunit eta;Uncharacterized protein;T-complex protein 1 subunit eta isoform d;T-complex protein 1 subunit eta isoform c;cDNA FLJ54568, highly similar to T-complex protein 1 subunit eta;cDNA FLJ59454, highly similar to T-complex protein	Q99832;Q53HV2;Q6IBT3;B8ZZC9;B7Z4T9;B7Z4Z7;B7Z7I4;B7Z1C9;A8MWI8	cytoplasm;mitochondrion;cytosol;chaperonin-containing T-complex;macromolecular complex;organelle;membrane-bounded organelle;intracellular organelle;intracellular membrane-bounded organelle;protein complex;intracellular part;cytoplasmic part;cytosolic part;cell part	protein folding;'de novo' protein folding;metabolic process;cellular process;protein metabolic process;macromolecule metabolic process;cellular metabolic process;primary metabolic process;cellular macromolecule metabolic process;cellular protein metabolic process;'de novo' posttranslational protein folding;protein refolding	nucleotide binding;binding;protein binding;ATP binding;purine nucleotide binding;adenyl nucleotide binding;ribonucleotide binding;purine ribonucleotide binding;adenyl ribonucleotide binding;purine ribonucleoside triphosphate binding;identical protein binding;unfolded protein binding		Cpn60_TCP1	Chap_CCT_eta;Chaperone_TCP-1;Chaperonin_TCP-1_CS;Cpn60/TCP-1;Chaprnin_Cpn60	6342300	IPI00018465
1.34669	0.429421		0.349125	MYL12A	MRLC2;MYL12B;MYLC2B;MLCB;MRLC3;MYL12A;RLC;hCG_2045956;MRCL3	Myosin regulatory light chain MRCL3 variant;MLC-2A;Myosin regulatory light chain 12B;Myosin regulatory light chain 20 kDa;Myosin regulatory light chain 2-B, smooth muscle isoform;Myosin regulatory light chain MRLC2;SHUJUN-1;MLC-2B;Myosin regulatory light chain 12A;Myosin regulatory light chain 2, nonsarcomeric;Myosin regulatory light chain MRLC3;Myosin RLC;Myosin regulatory light chain;cDNA FLJ76…	Myosin regulatory light chain MRCL3 variant;Myosin regulatory light chain 12B;Myosin regulatory light chain 12A;Similar to Myosin regulatory light chain MRCL2	Q53HL1;O14950;P19105;Q2F834;Q53X45	cytosol;myosin complex;macromolecular complex;protein complex;organelle part;intracellular part;cytoskeletal part;cytoplasmic part;intracellular organelle part;cell part;apical part of cell	system process;muscle system process;chemotaxis;muscle contraction;axon guidance;response to external stimulus;multicellular organismal process;locomotion;response to chemical stimulus;taxis;response to stimulus	binding;calcium ion binding;ion binding;cation binding;metal ion binding;motor activity;catalytic activity;pyrophosphatase activity;hydrolase activity;hydrolase activity, acting on acid anhydrides;hydrolase activity, acting on acid anhydrides, in phosphorus-containing anhydrides;nucleoside-triphosphatase activity;protein binding	Focal adhesion;Tight junction;Leukocyte transendothelial migration;Regulation of actin cytoskeleton	EF hand	EF_Hand_1_Ca_BS;EF_HAND_2;EF_hand_Ca-bd;EF-hand;EF-hand-like_dom	5291100	IPI00604523
1.34666	0.429382		0.349217	SMC2	CAPE;PRO0324;SMC2;SMC2L1;CAPE;PRO0324;SMC2;SMC2L1	Chromosome-associated protein E;Structural maintenance of chromosomes protein 2;XCAP-E homolog;cDNA FLJ78259;cDNA FLJ10093 fis, clone HEMBA1002363, highly similar to Structural maintenance of chromosome 2-like 1 protein;cDNA FLJ10623 fis, clone NT2RP2005520, highly similar to Structural maintenance of chromosome 2-like 1 protein;SMC2 protein	Isoform 1 of Structural maintenance of chromosomes protein 2;Isoform 2 of Structural maintenance of chromosomes protein 2	O95347-1;O95347;A8K984;B3KM27;B3KMB1;B7ZLZ7;O95347-2;O95347;Q05BV1;Q2KQ72	nuclear chromosome;condensed chromosome;condensin complex;nucleus;chromosome;cytoplasm;macromolecular complex;organelle;membrane-bounded organelle;non-membrane-bounded organelle;intracellular organelle;intracellular membrane-bounded organelle;intracellular non-membrane-bounded organelle;protein complex;organelle part;intracellular part;chromosomal part;nuclear part;intracellular organelle part;ce…	nuclear division;DNA packaging;organelle organization;cell cycle;mitosis;mitotic chromosome condensation;cellular process;cellular component organization;cell cycle process;cell cycle phase;chromosome condensation;symbiosis, encompassing mutualism through parasitism;interspecies interaction between organisms;organelle fission;chromosome organization;cell division;multi-organism process;DNA confor…	nucleotide binding;binding;protein binding;ATP binding;purine nucleotide binding;adenyl nucleotide binding;ribonucleotide binding;purine ribonucleotide binding;adenyl ribonucleotide binding;purine ribonucleoside triphosphate binding;protein heterodimerization activity;protein dimerization activity	Cell cycle - yeast	RecF/RecN/SMC N terminal domain;SMC proteins Flexible Hinge Domain	RecF/RecN/SMC;SMC_hinge	1562000	IPI00007927
1.34595	0.428629		0.350993	CCT4	CCT4;CCTD;SRB	CCT-delta;Stimulator of TAR RNA-binding;T-complex protein 1 subunit delta	T-complex protein 1 subunit delta;Chaperonin Cpn60/TCP-1 family protein	P50991;A8K3C3;B7Z2Z8;B7Z8B1;B7Z9L0;B7Z2F4	nucleus;nucleolus;cytoplasm;microtubule organizing center;cytosol;chaperonin-containing T-complex;cytoskeleton;cytoplasmic membrane-bounded vesicle;cytoplasmic vesicle;vesicle;membrane-bounded vesicle;macromolecular complex;melanosome;organelle;membrane-bounded organelle;non-membrane-bounded organelle;intracellular organelle;intracellular membrane-bounded organelle;intracellular non-membrane-boun…	protein folding;'de novo' protein folding;metabolic process;cellular process;protein metabolic process;macromolecule metabolic process;cellular metabolic process;primary metabolic process;cellular macromolecule metabolic process;cellular protein metabolic process;'de novo' posttranslational protein folding	nucleotide binding;binding;protein binding;ATP binding;purine nucleotide binding;adenyl nucleotide binding;ribonucleotide binding;purine ribonucleotide binding;adenyl ribonucleotide binding;purine ribonucleoside triphosphate binding;unfolded protein binding		Cpn60_TCP1	Chap_CCT_delta;Chaperone_TCP-1;Chaperonin_TCP-1_CS;Cpn60/TCP-1	6363500	IPI00302927
1.34469	0.427277		0.354202	CDC2	CDC2;DKFZp686L20222;CDC2	Cell division control protein 2 homolog;Cyclin-dependent kinase 1;p34 protein kinase;Putative uncharacterized protein DKFZp686L20222	Putative uncharacterized protein DKFZp686L20222;cyclin-dependent kinase 1 isoform 1;Isoform 2 of Cyclin-dependent kinase 1	P06493-1;P06493;Q5H9N4;P06493-2;P06493	nucleus;nucleoplasm;cytosol;microtubule;spindle microtubule;midbody;macromolecular complex;organelle;membrane-bounded organelle;intracellular organelle;intracellular membrane-bounded organelle;protein complex;organelle part;intracellular part;nuclear part;cytoskeletal part;cytoplasmic part;intracellular organelle part;cell part	cell cycle checkpoint;G1-S transition of mitotic cell cycle;regulation of transcription involved in G1-S phase of mitotic cell cycle;G2-M transition of mitotic cell cycle;MAPKKK cascade;activation of MAPKK activity;activation of MAPK activity;mitotic cell cycle;nuclear division;regulation of protein phosphorylation;activation of innate immune response;pattern recognition receptor signaling pathwa…	nucleotide binding;catalytic activity;protein kinase activity;protein serine-threonine kinase activity;cyclin-dependent protein kinase activity;binding;protein binding;ATP binding;RNA polymerase II carboxy-terminal domain kinase activity;kinase activity;transferase activity;transferase activity, transferring phosphorus-containing groups;phosphotransferase activity, alcohol group as acceptor;purin…	Cell cycle;Oocyte meiosis;p53 signaling pathway;Gap junction;Progesterone-mediated oocyte maturation	Pkinase	Kinase-like_dom;Prot_kinase_cat_dom;Protein_kinase_ATP_BS;Se/Thr_prot_kinase-like_dom;Ser/Thr_prot_kinase_AS;Ser/Thr_prot_kinase_dom	4224000	IPI00026689
1.34289	0.425346		0.358813	STT3B	SIMP;STT3B	Dolichyl-diphosphooligosaccharide--protein glycosyltransferase subunit STT3B;Source of immunodominant MHC-associated peptides homolog	Dolichyl-diphosphooligosaccharide--protein glycosyltransferase subunit STT3B	Q8TCJ2	endoplasmic reticulum;endoplasmic reticulum membrane;oligosaccharyltransferase complex;membrane;integral to membrane;organelle membrane;intrinsic to membrane;macromolecular complex;organelle;membrane-bounded organelle;intracellular organelle;intracellular membrane-bounded organelle;protein complex;organelle part;intracellular part;membrane part;endoplasmic reticulum part;cytoplasmic part;intracel…	carbohydrate metabolic process;protein modification process;protein glycosylation;protein N-linked glycosylation;metabolic process;cellular process;peptidyl-amino acid modification;peptidyl-asparagine modification;protein N-linked glycosylation via asparagine;protein metabolic process;macromolecule metabolic process;macromolecule modification;macromolecule glycosylation;cellular metabolic process…	catalytic activity;oligosaccharyl transferase activity;dolichyl-diphosphooligosaccharide-protein glycotransferase activity;binding;protein binding;transferase activity;transferase activity, transferring glycosyl groups;transferase activity, transferring hexosyl groups	N-Glycan biosynthesis;Various types of N-glycan biosynthesis;Protein processing in endoplasmic reticulum	Oligosaccharyl transferase STT3 subunit	Oligo_trans_STT3	1395500	IPI00152377
1.33483	0.416654		0.380038	NOC4L	NOC4L	NOC4-like protein;Nucleolar complex protein 4 homolog;Nucleolar complex-associated protein 4-like protein	Nucleolar complex protein 4 homolog	Q9BVI4	nucleus;nucleolus;membrane;integral to membrane;organelle membrane;intrinsic to membrane;nuclear membrane;organelle;membrane-bounded organelle;non-membrane-bounded organelle;intracellular organelle;intracellular membrane-bounded organelle;intracellular non-membrane-bounded organelle;organelle part;intracellular part;membrane part;nuclear part;intracellular organelle part;cell part	nucleobase, nucleoside, nucleotide and nucleic acid metabolic process;rRNA processing;RNA processing;nitrogen compound metabolic process;metabolic process;cellular process;RNA metabolic process;rRNA metabolic process;ncRNA processing;cellular nitrogen compound metabolic process;ncRNA metabolic process;macromolecule metabolic process;cellular metabolic process;primary metabolic process;cellular ma…	binding;protein binding		CBF	ARM-like;CCAAT-binding_factor	506340	IPI00031661
1.33433	0.416113		0.381384	DHX15	DBP1;DDX15;DHX15	ATP-dependent RNA helicase #46;DEAH box protein 15;Putative pre-mRNA-splicing factor ATP-dependent RNA helicase DHX15;cDNA FLJ55635, highly similar to pre-mRNA-splicing factorATP-dependent RNA helicase DHX15 (EC 3.6.1.-)	Putative pre-mRNA-splicing factor ATP-dependent RNA helicase DHX15;cDNA FLJ55635, highly similar to pre-mRNA-splicing factorATP-dependent RNA helicase DHX15	O43143;B4E0S6	nucleus;spliceosomal complex;U12-type spliceosomal complex;ribonucleoprotein complex;macromolecular complex;organelle;membrane-bounded organelle;intracellular organelle;intracellular membrane-bounded organelle;organelle part;intracellular part;nuclear part;intracellular organelle part;cell part	nucleobase, nucleoside, nucleotide and nucleic acid metabolic process;RNA processing;mRNA processing;nitrogen compound metabolic process;metabolic process;RNA splicing;cellular process;RNA metabolic process;mRNA metabolic process;cellular nitrogen compound metabolic process;macromolecule metabolic process;cellular metabolic process;primary metabolic process;cellular macromolecule metabolic proces…	nucleotide binding;nucleic acid binding;RNA helicase activity;catalytic activity;helicase activity;binding;ATP binding;ATP-dependent helicase activity;pyrophosphatase activity;hydrolase activity;hydrolase activity, acting on acid anhydrides;hydrolase activity, acting on acid anhydrides, in phosphorus-containing anhydrides;ATPase activity;purine nucleotide binding;nucleoside-triphosphatase activit…	Spliceosome	DEAD;Helicase conserved C-terminal domain;HA2;OB_NTP_bind	ATPase_AAA+_core;DEAD-like_helicase;DNA/RNA_helicase_DEAD/DEAH_N;DNA/RNA_helicase_DEAH_CS;DUF1605;Helicase_C;Helicase-assoc_dom	7779400	IPI00396435
1.33326	0.414957		0.38427	RPS20	RPS20	cDNA FLJ58953, highly similar to 40S ribosomal protein S20;40S ribosomal protein S20	40S ribosomal protein S20 isoform 1;40S ribosomal protein S20;Uncharacterized protein;7 kDa protein;5 kDa protein	B4DW28;P60866;E5RJX2;E5RIP1	intracellular;cytoplasm;ribosome;small ribosomal subunit;ribonucleoprotein complex;macromolecular complex;organelle;non-membrane-bounded organelle;intracellular organelle;intracellular non-membrane-bounded organelle;organelle part;intracellular part;cytoplasmic part;intracellular organelle part;cell part;cytosol;cytosolic small ribosomal subunit	translation;metabolic process;biosynthetic process;macromolecule biosynthetic process;cellular process;protein metabolic process;cellular macromolecule biosynthetic process;macromolecule metabolic process;cellular metabolic process;primary metabolic process;cellular biosynthetic process;cellular macromolecule metabolic process;cellular protein metabolic process;nucleobase, nucleoside, nucleotide …	nucleic acid binding;RNA binding;structural constituent of ribosome;structural molecule activity;binding;protein binding	Ribosome	Ribosomal protein S10p/S20e	Ribosomal_S10;Ribosomal_S10_CS;Ribosomal_S10_euk/arc	10729000	IPI00794659
1.33231	0.41393		0.386846	CALR	CALR;CRTC	Calregulin;Calreticulin;CRP55;Endoplasmic reticulum resident protein 60;grp60;HACBP;cDNA FLJ53009, highly similar to Calreticulin;Calreticulin variant;cDNA FLJ58668, highly similar to Calreticulin	Calreticulin;cDNA FLJ58668, highly similar to Calreticulin	P27797;B4DHR1;Q53G71;B4E2Y9	cell fraction;acrosomal vesicle;extracellular region;proteinaceous extracellular matrix;extracellular space;intracellular;membrane fraction;soluble fraction;insoluble fraction;nucleus;cytoplasm;endoplasmic reticulum;endoplasmic reticulum lumen;microsome;Golgi apparatus;cytosol;polysome;external side of plasma membrane;cell surface;cytoplasmic membrane-bounded vesicle;sarcoplasmic reticulum;stored…	negative regulation of transcription from RNA polymerase II promoter;peptide antigen assembly with MHC protein complex;peptide antigen assembly with MHC class I protein complex;carbohydrate metabolic process;regulation of DNA replication;regulation of transcription, DNA-dependent;regulation of transcription from RNA polymerase II promoter;regulation of translation;protein folding;protein complex …	opsonin binding;complement binding;complement component C1q binding;nucleic acid binding;DNA binding;RNA binding;mRNA binding;receptor binding;integrin binding;binding;iron ion binding;calcium ion binding;protein binding;sugar binding;zinc ion binding;transcription repressor activity;enzyme binding;carbohydrate binding;transcription regulator activity;ubiquitin protein ligase binding;protein comp…	Protein processing in endoplasmic reticulum;Phagosome;Antigen processing and presentation;Chagas disease (American trypanosomiasis)	Calreticulin	Calret/calnex;Calret/calnex_CS;Calreticulin;ConA-like_lec_gl;ConA-like_subgrp;Calreticulin/calnexin_P	11527060	IPI00020599
1.33173	0.413297		0.388437	RPS13	RPS13	40S ribosomal protein S13	40S ribosomal protein S13;17 kDa protein	P62277	intracellular;nucleus;nucleolus;cytosol;ribosome;small ribosomal subunit;cytosolic small ribosomal subunit;ribonucleoprotein complex;macromolecular complex;organelle;membrane-bounded organelle;non-membrane-bounded organelle;intracellular organelle;intracellular membrane-bounded organelle;intracellular non-membrane-bounded organelle;organelle part;intracellular part;nuclear part;cytoplasmic part;i…	nucleobase, nucleoside, nucleotide and nucleic acid metabolic process;translation;translational elongation;translational termination;nitrogen compound metabolic process;metabolic process;biosynthetic process;macromolecule biosynthetic process;negative regulation of metabolic process;cellular process;gene expression;regulation of gene expression;negative regulation of macromolecule metabolic proce…	nucleic acid binding;RNA binding;mRNA binding;structural constituent of ribosome;structural molecule activity;binding;protein binding	Ribosome	Ribosomal protein S15;Ribosomal S13/S15 N-terminal domain	Ribosomal_S13/S15_N;Ribosomal_S15;Ribosomal_S15P;S15_NS1_RNA-bd	2158670	IPI00221089
1.32995	0.411375		0.393299	GTPBP4	CRFG;GTPBP4;NOG1	Chronic renal failure gene protein;GTP-binding protein NGB;Nucleolar GTP-binding protein 1;cDNA FLJ10686 fis, clone NT2RP3000252, highly similar to Nucleolar GTP-binding protein 1;GTP binding protein 4;G protein-binding protein CRFG variant;GTPBP4 protein	Nucleolar GTP-binding protein 1	Q9BZE4;B3KMC5;D2CFK9;Q53GS0;Q8N4P8	nucleus;nucleolus;cytoplasm;organelle;membrane-bounded organelle;non-membrane-bounded organelle;intracellular organelle;intracellular membrane-bounded organelle;intracellular non-membrane-bounded organelle;organelle part;intracellular part;nuclear part;cytoplasmic part;intracellular organelle part;cell part;perinuclear region of cytoplasm	regulation of cyclin-dependent protein kinase activity;regulation of protein phosphorylation;nucleobase, nucleoside, nucleotide and nucleic acid metabolic process;purine nucleotide metabolic process;GTP catabolic process;purine nucleotide catabolic process;regulation of DNA replication;nucleoside phosphate metabolic process;nitrogen compound metabolic process;negative regulation of cell adhesion;…	nucleotide binding;catalytic activity;GTPase activity;binding;protein binding;GTP binding;pyrophosphatase activity;hydrolase activity;hydrolase activity, acting on acid anhydrides;hydrolase activity, acting on acid anhydrides, in phosphorus-containing anhydrides;purine nucleotide binding;nucleoside-triphosphatase activity;guanyl nucleotide binding;ribonucleotide binding;purine ribonucleotide bind…	Ribosome biogenesis in eukaryotes	NOG1;NOGCT	GTP1_OBG;NOG_C;NOG1_GTP-bd;Small_GTP-bd	12432220	IPI00385042
1.32866	0.409968		0.396879	PSMD3	PSMD3	26S proteasome non-ATPase regulatory subunit 3;26S proteasome regulatory subunit RPN3;26S proteasome regulatory subunit S3;Proteasome subunit p58;cDNA FLJ56054, highly similar to 26S proteasome non-ATPase regulatory subunit 3;cDNA FLJ55739, highly similar to 26S proteasome non-ATPase regulatory subunit 3;cDNA FLJ56159, highly similar to 26S proteasome non-ATPase regulatory subunit 3;PSMD3 protein…	26S proteasome non-ATPase regulatory subunit 3;cDNA FLJ30049 fis, clone ADRGL1000033, highly similar to 26S proteasome non-ATPase regulatory subunit 3;cDNA FLJ54148, highly similar to 26S proteasome non-ATPase regulatory subunit 3	O43242;B4DEB0;B4DPM7;B4DV84;Q6IBN0;Q8N9M2;Q96N86;B3KNN7;B4DT72	proteasome complex;macromolecular complex;protein complex;intracellular part;cell part	cell cycle checkpoint;G1-S transition of mitotic cell cycle;S phase of mitotic cell cycle;M-G1 transition of mitotic cell cycle;mitotic cell cycle;nucleobase, nucleoside, nucleotide and nucleic acid metabolic process;proteolysis;ubiquitin-dependent protein catabolic process;regulation of cellular amino acid metabolic process;nitrogen compound metabolic process;apoptosis;response to stress;respons…	binding;protein binding;enzyme regulator activity	Proteasome	PCI;Proteasome regulatory subunit C-terminal	26S_Psome_reg_C;PAM;PCI_dom;TPR-like_helical;WHTH_trsnscrt_rep_DNA-bd	465450	IPI00011603
1.32526	0.406273		0.406375	BXDC5	BXDC5;RPF1	Brix domain-containing protein 5;Ribosome biogenesis protein RPF1;Ribosome production factor 1	Ribosome production factor 1	Q9H9Y2	nucleus;nucleolus;organelle;membrane-bounded organelle;non-membrane-bounded organelle;intracellular organelle;intracellular membrane-bounded organelle;intracellular non-membrane-bounded organelle;organelle part;intracellular part;nuclear part;intracellular organelle part;cell part	nucleobase, nucleoside, nucleotide and nucleic acid metabolic process;rRNA processing;RNA processing;translation;nitrogen compound metabolic process;metabolic process;biosynthetic process;macromolecule biosynthetic process;cellular process;RNA metabolic process;rRNA metabolic process;protein metabolic process;ribonucleoprotein complex biogenesis;ncRNA processing;cellular nitrogen compound metabol…	nucleotide binding;nucleic acid binding;RNA binding;catalytic activity;aminoacyl-tRNA ligase activity;binding;ATP binding;ligase activity;ligase activity, forming carbon-oxygen bonds;ligase activity, forming aminoacyl-tRNA and related compounds;purine nucleotide binding;rRNA binding;adenyl nucleotide binding;ribonucleotide binding;purine ribonucleotide binding;adenyl ribonucleotide binding;purine…		Brix	Anticodon-bd;Brix	946210	IPI00292221
1.32446	0.405407		0.408621	MIF	GLIF;MIF;MMIF	Glycosylation-inhibiting factor;L-dopachrome isomerase;L-dopachrome tautomerase;Macrophage migration inhibitory factor;Phenylpyruvate tautomerase	Macrophage migration inhibitory factor	P14174;A6MUU8	extracellular region;extracellular space;cytoplasm;cell surface;extracellular region part;intracellular part;cell part	prostaglandin biosynthetic process;regulation of cytokine production;regulation of protein phosphorylation;positive regulation of protein phosphorylation;immune system process;regulation of immune system process;positive regulation of immune system process;regulation of leukocyte activation;positive regulation of leukocyte activation;organic acid metabolic process;protein complex assembly;lipid m…	catalytic activity;dopachrome isomerase activity;receptor binding;cytokine activity;cytokine receptor binding;binding;protein binding;isomerase activity;intramolecular oxidoreductase activity;intramolecular oxidoreductase activity, interconverting keto- and enol-groups;intramolecular oxidoreductase activity, transposing C=C bonds;chemoattractant activity;cell surface binding;phenylpyruvate tautom…	Tyrosine metabolism;Phenylalanine metabolism	Macrophage migration inhibitory factor (MIF)	Macrophage_inhib_fac;Macrophage_inhib_fac_CS;Tautomerase	7849900	IPI00293276
1.32138	0.402049		0.417396	ARF5	ARF5;hCG_32325;tcag7.6;ARF5	cDNA FLJ51495, highly similar to ADP-ribosylation factor 5;ADP-ribosylation factor 5;ADP-ribosylation factor 5, isoform CRA_a;cDNA, FLJ92389, Homo sapiens ADP-ribosylation factor 5 (ARF5), mRNA;Putative uncharacterized protein ARF5	cDNA FLJ51495, highly similar to ADP-ribosylation factor 5;ADP-ribosylation factor 5;Uncharacterized protein	B4DLJ3;P84085;A4D0Z3;C9J1Z8	intracellular;cell part;cytoplasm;Golgi apparatus;plasma membrane;membrane;organelle;membrane-bounded organelle;intracellular organelle;intracellular membrane-bounded organelle;intracellular part;cytoplasmic part;perinuclear region of cytoplasm	signal transduction;small GTPase mediated signal transduction;cellular process;intracellular signal transduction;regulation of biological process;regulation of cellular process;response to stimulus;cellular response to stimulus;biological regulation;nucleobase, nucleoside, nucleotide and nucleic acid metabolic process;purine nucleotide metabolic process;GTP catabolic process;purine nucleotide cat…	nucleotide binding;binding;GTP binding;purine nucleotide binding;guanyl nucleotide binding;ribonucleotide binding;purine ribonucleotide binding;guanyl ribonucleotide binding;purine ribonucleoside triphosphate binding;catalytic activity;GTPase activity;protein binding;pyrophosphatase activity;hydrolase activity;hydrolase activity, acting on acid anhydrides;hydrolase activity, acting on acid anhydr…		ADP-ribosylation factor family	ARF;ARF/SAR;Small_GTP-bd	1408410	IPI00909515
1.32042	0.401002		0.420155	RPS27	MPS1;RPS27;hCG_1746747;hCG_1996850;hCG_2001249;RP11-422P24.3-001;LOC392748;tcag7.1276;RPS27L;hCG_33491;RPS27L	40S ribosomal protein S27;Metallopan-stimulin 1;Ribosomal protein S27;40S ribosomal protein S27-like	40S ribosomal protein S27;Ribosomal protein S27;40S ribosomal protein S27-like	P42677;Q5T4L6;A4D1G5;Q71UM5;C9J1C5	intracellular;nucleus;cytosol;ribosome;small ribosomal subunit;cytosolic small ribosomal subunit;ribonucleoprotein complex;macromolecular complex;organelle;membrane-bounded organelle;non-membrane-bounded organelle;intracellular organelle;intracellular membrane-bounded organelle;intracellular non-membrane-bounded organelle;organelle part;intracellular part;cytoplasmic part;intracellular organelle …	M phase of mitotic cell cycle;mitotic prometaphase;mitotic cell cycle;M phase;nucleobase, nucleoside, nucleotide and nucleic acid metabolic process;translation;translational elongation;translational termination;nitrogen compound metabolic process;cell cycle;metabolic process;cell proliferation;biosynthetic process;macromolecule biosynthetic process;cellular process;gene expression;viral reproduct…	nucleic acid binding;DNA binding;structural constituent of ribosome;structural molecule activity;binding;zinc ion binding;ion binding;cation binding;metal ion binding;transition metal ion binding;enzyme activator activity;translation activator activity;caspase activator activity;peptidase activator activity;apoptotic protease activator activity;enzyme regulator activity;caspase regulator activity…	Ribosome	Ribosomal protein S27	Ribosomal_S27e;Ribosomal_S27e_Zn-bd_dom;Ribosomal_zn-bd_dom	2639100	IPI01008896
1.31641	0.396612		0.431839	RAB11A	RAB11;RAB11A;RAB11B;YPT3;RAB11B	Ras-related protein Rab-11A;YL8;cDNA FLJ61136, highly similar to Ras-related protein Rab-11A;GTP-binding protein YPT3;Ras-related protein Rab-11B;RAB11B protein;RAB11B, member RAS oncogene family;cDNA FLJ61134, highly similar to Ras-related protein Rab-11B;cDNA FLJ51542, highly similar to Ras-related protein Rab-11B	cDNA FLJ61136, highly similar to Ras-related protein Rab-11A;Ras-related protein Rab-11B;RAB11B protein;22 kDa protein;cDNA FLJ61134, highly similar to Ras-related protein Rab-11B;18 kDa protein	P62491;B4DMN1;Q15907;A5YM50;Q5U0I1;Q6FHR0;Q6FI42;B4DMK0;B4DT13	mitochondrion;endosome;trans-Golgi network;plasma membrane;endosome membrane;membrane;cytoplasmic membrane-bounded vesicle;transport vesicle;organelle membrane;cytoplasmic vesicle;vesicle;membrane-bounded vesicle;cleavage furrow;cell division site part;organelle;membrane-bounded organelle;intracellular organelle;intracellular membrane-bounded organelle;organelle part;intracellular part;Golgi appa…	cytokinesis;nucleobase, nucleoside, nucleotide and nucleic acid metabolic process;purine nucleotide metabolic process;GTP catabolic process;purine nucleotide catabolic process;nucleoside phosphate metabolic process;nitrogen compound metabolic process;transport;intracellular protein transport;cell cycle;signal transduction;small GTPase mediated signal transduction;metabolic process;catabolic proce…	SNARE binding;nucleotide binding;catalytic activity;GTPase activity;binding;protein binding;GTP binding;pyrophosphatase activity;hydrolase activity;hydrolase activity, acting on acid anhydrides;hydrolase activity, acting on acid anhydrides, in phosphorus-containing anhydrides;purine nucleotide binding;nucleoside-triphosphatase activity;guanyl nucleotide binding;syntaxin binding;ribonucleotide bin…	Endocytosis;Endocrine and other factor-regulated calcium reabsorption;Vasopressin-regulated water reabsorption;Pancreatic secretion	Ras	GTPase_Rab;Ras;Ras_GTPase;Small_GTPase;Small_GTP-bd	822350	IPI00429190
1.31322	0.393103		0.441312	NAP1L1	NAP1L1;NRP;hCG_2015037;NAP1L1	NAP-1-related protein;Nucleosome assembly protein 1-like 1;cDNA FLJ30458 fis, clone BRACE2009421, highly similar to NUCLEOSOME ASSEMBLY PROTEIN 1-LIKE 1;cDNA FLJ60539, highly similar to Nucleosome assembly protein 1-like 1;cDNA FLJ58569, highly similar to Nucleosome assembly protein 1-like 1;cDNA FLJ16112 fis, clone 3NB692001853, highly similar to NUCLEOSOME ASSEMBLY PROTEIN 1-LIKE 1;Nucleosome a…	Nucleosome assembly protein 1-like 1;cDNA FLJ60539, highly similar to Nucleosome assembly protein 1-like 1;cDNA FLJ58569, highly similar to Nucleosome assembly protein 1-like 1;cDNA FLJ16112 fis, clone 3NB692001853, highly similar to NUCLEOSOME ASSEMBLY PR	P55209;B3KNT8;B7Z2V4;B7Z9C2;B3KV44;B7Z5H0	nucleus;chromatin assembly complex;cytoplasmic membrane-bounded vesicle;cytoplasmic vesicle;vesicle;membrane-bounded vesicle;macromolecular complex;melanosome;organelle;membrane-bounded organelle;intracellular organelle;intracellular membrane-bounded organelle;protein complex;organelle part;intracellular part;nuclear part;cytoplasmic part;intracellular organelle part;cell part;pigment granule	nucleobase, nucleoside, nucleotide and nucleic acid metabolic process;DNA metabolic process;DNA replication;chromatin organization;nucleosome assembly;nitrogen compound metabolic process;organelle organization;metabolic process;positive regulation of cell proliferation;biosynthetic process;macromolecule biosynthetic process;cellular process;cellular component organization;cellular component assem…	binding;protein binding		NAP	NAP_family	3405600	IPI00023860
1.31117	0.39086		0.44743	EEF1D	EEF1D;EF1D;hCG_1994718;EEF1D;EEF1D;EF1D;EEF1D;hCG_1994718	cDNA, FLJ95068, highly similar to Homo sapiens eukaryotic translation elongation factor 1 delta (guanine nucleotide exchange protein) (EEF1D), transcript variant 1, mRNA;Antigen NY-CO-4;Elongation factor 1-delta;Eukaryotic translation elongation factor 1 delta (Guanine nucleotide exchange protein), isoform CRA_b;FP1047;cDNA: FLJ20897 fis, clone ADKA03573;EEF1D protein;Eukaryotic translation elong…	Uncharacterized protein;Isoform 2 of Elongation factor 1-delta;69 kDa protein;EEF1D protein;Isoform 1 of Elongation factor 1-delta;elongation factor 1-delta isoform 4;Protein	B2RAR6;E9PRY8;P29692-2;P29692;D3DWK1;Q71RH4;Q9H7G6;Q9BW34;P29692-1;P29692;E9PK01;Q4VBZ6;E9PI39;E9PQ49;E9PL71;E9PL12;E9PPR1;E9PIZ1;E9PMW7;E9PN91	eukaryotic translation elongation factor 1 complex;macromolecular complex;protein complex;intracellular part;cytoplasmic part;cell part;cytosol	translation;translational elongation;metabolic process;biosynthetic process;macromolecule biosynthetic process;cellular process;protein metabolic process;cellular macromolecule biosynthetic process;macromolecule metabolic process;cellular metabolic process;primary metabolic process;cellular biosynthetic process;cellular macromolecule metabolic process;cellular protein metabolic process;signal tra…	nucleic acid binding;RNA binding;translation elongation factor activity;binding;translation factor activity, nucleic acid binding;signal transducer activity;protein binding;molecular transducer activity		EF-1 guanine nucleotide exchange domain;EF-1_beta_acid	EF-1_beta_acid_region_euk;Transl_elong_EF1B/ribosomal_S6;Transl_elong_EF1B_B/D_CS;Transl_elong_fac_EF1B_bsu/dsu	1956430	IPI00985353
1.31113	0.39081		0.447566	EEF2	EEF2;EF2	Elongation factor 2;Similar to Elongation factor 2b;cDNA FLJ56548, highly similar to Elongation factor 2;Antigen MLAA-42	Elongation factor 2;cDNA FLJ56548, highly similar to Elongation factor 2;Antigen MLAA-42 (Fragment)	P13639;Q8TA90;B4DPU3;Q6W6M8	cytoplasm;cytosol;ribonucleoprotein complex;macromolecular complex;intracellular part;cytoplasmic part;cell part	nucleobase, nucleoside, nucleotide and nucleic acid metabolic process;purine nucleotide metabolic process;GTP catabolic process;purine nucleotide catabolic process;translation;translational elongation;nucleoside phosphate metabolic process;nitrogen compound metabolic process;metabolic process;catabolic process;biosynthetic process;macromolecule biosynthetic process;nucleotide metabolic process;nu…	nucleotide binding;nucleic acid binding;RNA binding;translation elongation factor activity;catalytic activity;GTPase activity;binding;protein binding;GTP binding;translation factor activity, nucleic acid binding;pyrophosphatase activity;hydrolase activity;hydrolase activity, acting on acid anhydrides;hydrolase activity, acting on acid anhydrides, in phosphorus-containing anhydrides;purine nucleot…		Elongation factor Tu GTP binding domain;EFG_C;Elongation factor Tu domain 2;EFG_IV	Elongation_fac_G/III/V;ProtSyn_GTP-bd;Ribosomal_S5_D2-typ_fold;Ribosomal_S5_D2-typ_fold_subgr;Small_GTP-bd;Transl_elong_EFG/EF2_C;Transl_elong_EFG/EF2_IV;Transl_elong_EFTu/EF1A_2;Transl_elong_init/rib_B-barrel	18710800	IPI00186290
1.30998	0.389542		0.451046	RBM4	RBM4;RBM4A;RBM14/RBM4 fusion	Lark homolog;RNA-binding motif protein 4;RNA-binding motif protein 4a;RNA-binding protein 4;cDNA FLJ78260, highly similar to Homo sapiens RNA binding motif protein 4, mRNA;Transcriptional coactivator CoAZ	Isoform 1 of RNA-binding protein 4;RBM14-RBM4 protein isoform 1	Q9BWF3-1;Q9BWF3;A8K9U0;B0LM41	nucleus;nucleolus;cytoplasm;organelle;membrane-bounded organelle;non-membrane-bounded organelle;intracellular organelle;intracellular membrane-bounded organelle;intracellular non-membrane-bounded organelle;organelle part;intracellular part;nuclear part;intracellular organelle part;cell part	nucleobase, nucleoside, nucleotide and nucleic acid metabolic process;RNA processing;mRNA processing;nitrogen compound metabolic process;metabolic process;RNA splicing;cellular process;RNA metabolic process;mRNA metabolic process;cellular nitrogen compound metabolic process;macromolecule metabolic process;cellular metabolic process;primary metabolic process;cellular macromolecule metabolic proces…	nucleotide binding;nucleic acid binding;RNA binding;binding;zinc ion binding;ion binding;cation binding;metal ion binding;transition metal ion binding		RNA recognition motif. (a.k.a. RRM, RBD, or RNP domain);zf-CCHC	Nucleotide-bd_a/b_plait;RRM_dom;Znf_CCH_retrovir;Znf_CCHC	1922800	IPI00003704
1.30991	0.38947		0.451244	CECR5	CECR5;CECR5	Cat eye syndrome critical region protein 5	Isoform 2 of Cat eye syndrome critical region protein 5;Isoform 1 of Cat eye syndrome critical region protein 5	Q9BXW7-1;Q9BXW7;Q9BXW7-2;Q9BXW7	mitochondrion;organelle;membrane-bounded organelle;intracellular organelle;intracellular membrane-bounded organelle;intracellular part;cytoplasmic part;cell part	metabolic process	catalytic activity;hydrolase activity			HAD-like_dom;HAD-SF_hydro_IIA;HAD-SF_hydro_IIA_CECR5	566550	IPI00011511
1.30823	0.387619		0.456352	IKZF2	hCG_14830;ZNFN1A2;HELIOS;IKZF2;ZNFN1A2;HELIOS;IKZF2;ZNFN1A2;ZNFN1A2;ZNFN1A2;IKZF2;ZNFN1A2;ZNFN1A2	cDNA FLJ55795, highly similar to Zinc finger protein Helios;Zinc finger protein, subfamily 1A, 2 (Helios), isoform CRA_d;Ikaros family zinc finger protein 2;Zinc finger protein Helios;Helios 1+5a isoform;Helios 1+5a,5b isoform;Helios 1v isoform;Helios del(Ex5)v isoform;Helios del(Ex6)v isoform;Putative uncharacterized protein IKZF2;Putative uncharacterized protein ZNFN1A2;Helios del(Ex3,4) isofor…	cDNA FLJ55795, highly similar to Zinc finger protein Helios;Isoform 1 of Zinc finger protein Helios;Isoform 2 of Zinc finger protein Helios;Helios del(Ex5)v isoform;Helios del(Ex6)v isoform;Helios del(Ex3,4) isoform;Helios 3;Helios S isoform	B4DWF2;Q9UKS7-1;Q9UKS7;Q6PQC8;Q9UKS7-2;Q9UKS7;Q53YJ5;Q6PQC6;E7EUI1;Q6PQD0;C9JCG7;Q53QP1;Q6PQC7;Q96LD7;Q6PQC5	intracellular;cell part;nucleus;organelle;membrane-bounded organelle;intracellular organelle;intracellular membrane-bounded organelle;intracellular part	nucleobase, nucleoside, nucleotide and nucleic acid metabolic process;transcription, DNA-dependent;regulation of transcription, DNA-dependent;regulation of transcription from RNA polymerase II promoter;nitrogen compound metabolic process;metabolic process;biosynthetic process;macromolecule biosynthetic process;regulation of biosynthetic process;positive regulation of biosynthetic process;positive…	nucleic acid binding;binding;zinc ion binding;ion binding;cation binding;metal ion binding;transition metal ion binding;DNA binding;protein binding;transcription activator activity;transcription regulator activity;identical protein binding;protein homodimerization activity;protein heterodimerization activity;protein dimerization activity		zf-C2H2	Znf_C2H2;Znf_C2H2/integrase_DNA-bd;Znf_C2H2-like	1713300	IPI00796513
1.30796	0.387323		0.457173	RPS11	RPS11	40S ribosomal protein S11	40S ribosomal protein S11	P62280	intracellular;cytosol;ribosome;small ribosomal subunit;cytosolic small ribosomal subunit;ribonucleoprotein complex;macromolecular complex;organelle;non-membrane-bounded organelle;intracellular organelle;intracellular non-membrane-bounded organelle;organelle part;intracellular part;cytoplasmic part;intracellular organelle part;cell part	nucleobase, nucleoside, nucleotide and nucleic acid metabolic process;translation;translational elongation;translational termination;nitrogen compound metabolic process;metabolic process;biosynthetic process;macromolecule biosynthetic process;cellular process;gene expression;viral reproduction;cellular component organization;RNA metabolic process;viral infectious cycle;viral transcription;protein…	nucleic acid binding;RNA binding;structural constituent of ribosome;structural molecule activity;binding;protein binding;rRNA binding	Ribosome	Ribosomal protein S17	NA-bd_OB-fold;NA-bd_OB-fold-like;Ribosomal_S17;Ribosomal_S17_archaeal;Ribosomal_S17_CS	12435100	IPI00025091
1.3075	0.386812		0.458591	RAN	hCG_1744585;RAN;ARA24;OK/SW-cl.81;RAN;hCG_1744585	Putative uncharacterized protein RAN;RAN, member RAS oncogene family, isoform CRA_c;Androgen receptor-associated protein 24;GTPase Ran;GTP-binding nuclear protein Ran;Ras-like protein TC4;Ras-related nuclear protein;cDNA FLJ78394, highly similar to Homo sapiens RAN, member RAS oncogene family (RAN), mRNA;cDNA, FLJ92821, Homo sapiens RAN, member RAS oncogene family (RAN), mRNA;RAN, member RAS onco…	27 kDa protein;Uncharacterized protein;GTP-binding nuclear protein Ran;23 kDa protein;cDNA, FLJ79092, highly similar to GTP-binding nuclear protein Ran	B5MDF5;P62826;A8K3Z8;B4DV51	nucleus;cytoplasm;organelle;membrane-bounded organelle;intracellular organelle;intracellular membrane-bounded organelle;intracellular part;cell part;chromatin;nuclear pore;nucleoplasm;cytosol;cytoplasmic membrane-bounded vesicle;cytoplasmic vesicle;vesicle;membrane-bounded vesicle;macromolecular complex;melanosome;protein complex;organelle part;membrane part;chromosomal part;nuclear part;cytoplas…	developmental process involved in reproduction;nucleobase, nucleoside, nucleotide and nucleic acid metabolic process;purine nucleotide metabolic process;GTP catabolic process;purine nucleotide catabolic process;protein targeting;protein import into nucleus;nucleoside phosphate metabolic process;nitrogen compound metabolic process;transport;intracellular protein transport;nucleocytoplasmic transpo…	nucleotide binding;catalytic activity;GTPase activity;binding;GTP binding;pyrophosphatase activity;hydrolase activity;hydrolase activity, acting on acid anhydrides;hydrolase activity, acting on acid anhydrides, in phosphorus-containing anhydrides;purine nucleotide binding;nucleoside-triphosphatase activity;guanyl nucleotide binding;ribonucleotide binding;purine ribonucleotide binding;guanyl ribon…	Ribosome biogenesis in eukaryotes;RNA transport	Ras	Ran_GTPase;Ras;Small_GTP-bd	28202600	IPI00796462
1.30727	0.386563		0.459283	ACTBL2	ACTBL2	Beta-actin-like protein 2;Kappa-actin	Beta-actin-like protein 2	Q562R1	cytoplasm;cytoskeleton;organelle;non-membrane-bounded organelle;intracellular organelle;intracellular non-membrane-bounded organelle;intracellular part;cell part		nucleotide binding;binding;ATP binding;purine nucleotide binding;adenyl nucleotide binding;ribonucleotide binding;purine ribonucleotide binding;adenyl ribonucleotide binding;purine ribonucleoside triphosphate binding		Actin	Actin/actin-like_CS;Actin_CS;Actin-like	101740000	IPI00003269
1.30639	0.38559		0.461989	RHOA	RHOC;RP11-426L16.4-005;ARH12;ARHA;RHO12;RHOA;ARH9;ARHC;RHOC;RHOC;RP11-426L16.4-008;RHOA;RHOA;RHOC;RP11-426L16.4-010	Ras homolog gene family, member C;Rho cDNA clone 12;Transforming protein RhoA;cDNA FLJ57740, highly similar to Transforming protein RhoA;ARHA protein;Rho cDNA clone 9;Rho-related GTP-binding protein RhoC;Putative uncharacterized protein RHOA	Uncharacterized protein;Ras homolog gene family, member C;Transforming protein RhoA;Rho-related GTP-binding protein RhoC	E9PN11;Q5JR05;P61586;B4DKN9;Q9BVT0;P08134;Q5JR08;C9JX21;E9PQH6;C9JNR4;Q5JR07	intracellular;cell part;membrane;nucleus;cytoplasm;mitochondrion;cytosol;cytoskeleton;plasma membrane;organelle;membrane-bounded organelle;non-membrane-bounded organelle;intracellular organelle;intracellular membrane-bounded organelle;intracellular non-membrane-bounded organelle;intracellular part;cytoplasmic part;cell fraction;membrane fraction;soluble fraction;insoluble fraction;axon;cell proje…	signal transduction;small GTPase mediated signal transduction;cellular process;intracellular signal transduction;regulation of biological process;regulation of cellular process;response to stimulus;cellular response to stimulus;biological regulation;cell morphogenesis;cell activation;nucleobase, nucleoside, nucleotide and nucleic acid metabolic process;purine nucleotide metabolic process;GTP cata…	nucleotide binding;binding;GTP binding;purine nucleotide binding;guanyl nucleotide binding;ribonucleotide binding;purine ribonucleotide binding;guanyl ribonucleotide binding;purine ribonucleoside triphosphate binding;catalytic activity;GTPase activity;protein binding;cytoskeletal protein binding;pyrophosphatase activity;hydrolase activity;hydrolase activity, acting on acid anhydrides;hydrolase ac…	Chemokine signaling pathway;Endocytosis;Vascular smooth muscle contraction;Wnt signaling pathway;TGF-beta signaling pathway;Axon guidance;Focal adhesion;Adherens junction;Tight junction;T cell receptor signaling pathway;Leukocyte transendothelial migration;Neurotrophin signaling pathway;Regulation of actin cytoskeleton;Pancreatic secretion;Bacterial invasion of epithelial cells;Pathogenic Escheri…	Ras	GTPase_Rho;Ras;Ras_GTPase;Small_GTP-bd;Small_GTPase	3055400	IPI00980853
1.30576	0.384885		0.463957	CBFB	CBFB;CBFB	Core-binding factor subunit beta;Polyomavirus enhancer-binding protein 2 beta subunit;SL3/AKV core-binding factor beta subunit;SL3-3 enhancer factor 1 subunit beta;cDNA FLJ76413, highly similar to Homo sapiens core-binding factor, beta subunit (CBFB), transcript variant 1, mRNA	Isoform 2 of Core-binding factor subunit beta;Isoform 1 of Core-binding factor subunit beta	Q13951-2;Q13951;A8K719;Q13951-1;Q13951	nucleus;organelle;membrane-bounded organelle;intracellular organelle;intracellular membrane-bounded organelle;intracellular part;cell part	nucleobase, nucleoside, nucleotide and nucleic acid metabolic process;transcription, DNA-dependent;transcription from RNA polymerase II promoter;nitrogen compound metabolic process;metabolic process;biosynthetic process;macromolecule biosynthetic process;cellular process;RNA metabolic process;RNA biosynthetic process;cellular nitrogen compound metabolic process;cellular macromolecule biosynthetic…	protein binding transcription factor activity;transcription factor binding transcription factor activity;nucleic acid binding transcription factor activity;sequence-specific DNA binding transcription factor activity;RNA polymerase II transcription factor activity;transcription cofactor activity;transcription coactivator activity;binding;protein binding;transcription regulator activity		CBF_beta	CBF_beta	1252500	IPI00024871
1.30569	0.38481		0.464168	RFC1	RFC1;RFC140;RFC1;RFC140;LLDBP	Activator 1 140 kDa subunit;Activator 1 large subunit;Activator 1 subunit 1;DNA-binding protein PO-GA;Replication factor C 140 kDa subunit;Replication factor C large subunit;Replication factor C subunit 1;LLDBP	Isoform 1 of Replication factor C subunit 1;Isoform 2 of Replication factor C subunit 1	P35251-1;P35251;P35251-2;P35251;Q14756	intracellular;nucleus;nucleoplasm;DNA replication factor C complex;macromolecular complex;organelle;membrane-bounded organelle;intracellular organelle;intracellular membrane-bounded organelle;protein complex;organelle part;intracellular part;chromosomal part;nuclear part;intracellular organelle part;cell part	S phase of mitotic cell cycle;mitotic cell cycle;telomere maintenance via recombination;telomere maintenance;nucleobase, nucleoside, nucleotide and nucleic acid metabolic process;DNA metabolic process;DNA replication;DNA-dependent DNA replication;DNA strand elongation involved in DNA replication;RNA-dependent DNA replication;DNA repair;transcription-coupled nucleotide-excision repair;nucleotide-e…	nucleotide binding;nucleic acid binding;DNA binding;DNA clamp loader activity;catalytic activity;binding;protein binding;ATP binding;enzyme activator activity;DNA-dependent ATPase activity;pyrophosphatase activity;hydrolase activity;hydrolase activity, acting on acid anhydrides;hydrolase activity, acting on acid anhydrides, in phosphorus-containing anhydrides;ATPase activity;purine nucleotide bin…	DNA replication;Nucleotide excision repair;Mismatch repair	AAA;BRCA1 C Terminus (BRCT) domain;Replication factor RFC1 C terminal domain	ATPase_AAA_core;ATPase_AAA+_core;BRCT;DNA_pol3_clamp-load_cplx_C;DNA_replication_fac_C_lsu;DNA_replication_fac_RFC1_C	717380	IPI00375358
1.30555	0.384658		0.464591	HSPH1	hCG_32198;HSPH1;HSP105;HSP110;HSPH1;KIAA0201;HSP105;HSP110;HSPH1;KIAA0201;HSP105;HSP110;HSPH1;KIAA0201	cDNA FLJ52364, highly similar to Heat-shock protein 105 kDa;Heat shock 105kDa/110kDa protein 1, isoform CRA_b;Antigen NY-CO-25;Heat shock 110 kDa protein;Heat shock protein 105 kDa;cDNA FLJ55325, highly similar to Heat-shock protein 105 kDa;cDNA FLJ52360, highly similar to Heat-shock protein 105 kDa;cDNA FLJ51707, highly similar to Heat-shock protein 105 kDa	cDNA FLJ52364, highly similar to Heat-shock protein 105 kDa;Isoform Alpha of Heat shock protein 105 kDa;Isoform 3 of Heat shock protein 105 kDa;Isoform Beta of Heat shock protein 105 kDa;cDNA FLJ52360, highly similar to Heat-shock protein 105 kDa;cDNA FLJ5	B4DYH1;Q92598-1;Q92598;B4DF68;Q92598-3;Q92598;Q92598-2;Q92598;B4DY72;B4DZB4;E7EUG1	extracellular region;cytoplasm;intracellular part;cell part	response to stress;response to stimulus;regulation of immune system process;positive regulation of immune system process;regulation of leukocyte activation;positive regulation of leukocyte activation;protein folding;'de novo' protein folding;response to unfolded protein;metabolic process;response to biotic stimulus;regulation of biosynthetic process;positive regulation of biosynthetic process;pos…	nucleotide binding;binding;ATP binding;purine nucleotide binding;adenyl nucleotide binding;ribonucleotide binding;purine ribonucleotide binding;adenyl ribonucleotide binding;purine ribonucleoside triphosphate binding	Protein processing in endoplasmic reticulum	HSP70	Heat_shock_70_CS;Hsp_70;Hsp70	2188950	IPI00514983
1.30508	0.384138		0.466047	RPL5	MSTP030;RPL5;hCG_2028912;hCG_2028912;RPL5;RP4-716F6.1-006	60S ribosomal protein L5;cDNA, FLJ95579, Homo sapiens ribosomal protein L5 (RPL5), mRNA;Ribosomal protein L5;Ribosomal protein L5, isoform CRA_c;Ribosomal protein L5 variant;Ribosomal protein L5, isoform CRA_a;RPL5 protein;cDNA FLJ38496 fis, clone FELIV1000137, highly similar to 60S RIBOSOMAL PROTEIN L5;Ribosomal protein L5, isoform CRA_b;Putative uncharacterized protein RPL5	60S ribosomal protein L5;cDNA FLJ38496 fis, clone FELIV1000137, highly similar to 60S RIBOSOMAL PROTEIN L5	P46777;A2RUM7;Q59GX9;Q9BUV4;B3KTM6;C9JRC8;Q5T7N0;Q8WYP1	intracellular;nucleus;nucleolus;cytoplasm;cytosol;ribosome;large ribosomal subunit;cytosolic large ribosomal subunit;ribonucleoprotein complex;macromolecular complex;organelle;membrane-bounded organelle;non-membrane-bounded organelle;intracellular organelle;intracellular membrane-bounded organelle;intracellular non-membrane-bounded organelle;organelle part;intracellular part;nuclear part;cytoplas…	nucleobase, nucleoside, nucleotide and nucleic acid metabolic process;rRNA processing;RNA processing;translation;translational elongation;translational termination;nitrogen compound metabolic process;metabolic process;biosynthetic process;macromolecule biosynthetic process;cellular process;gene expression;viral reproduction;cellular component organization;RNA metabolic process;rRNA metabolic proc…	nucleic acid binding;RNA binding;structural constituent of ribosome;structural molecule activity;binding;protein binding;5S rRNA binding;rRNA binding	Ribosome	Ribosomal L18p/L5e family	Ribosomal_L18/L5;Ribosomal_L5_euk/arc	5870300	IPI00000494
1.30413	0.383092		0.468983	GSTP1	FAEES3;GST3;GSTP1	Glutathione S-transferase P;GST class-pi;GSTP1-1;Glutathione S-transferase pi	Glutathione S-transferase P	P09211;C7DJS1;C7DJS2	intracellular;nucleus;cytoplasm;cytosol;plasma membrane;membrane;macromolecular complex;organelle;membrane-bounded organelle;intracellular organelle;intracellular membrane-bounded organelle;protein complex;intracellular part;cytoplasmic part;cell part	response to reactive oxygen species;response to acid;regulation of cytokine production;negative regulation of cytokine production;regulation of protein phosphorylation;regulation of cytokine-mediated signaling pathway;negative regulation of cytokine-mediated signaling pathway;response to molecule of bacterial origin;regulation of acute inflammatory response;negative regulation of acute inflammato…	catalytic activity;glutathione transferase activity;binding;protein binding;drug binding;JUN kinase binding;amino acid binding;transferase activity;transferase activity, transferring alkyl or aryl (other than methyl) groups;kinase regulator activity;enzyme binding;kinase binding;protein kinase binding;enzyme regulator activity;carboxylic acid binding;S-nitrosoglutathione binding;dinitrosyl-iron c…	Glutathione metabolism;Metabolism of xenobiotics by cytochrome P450;Drug metabolism - cytochrome P450	Glutathione S-transferase, C-terminal domain;Glutathione S-transferase, N-terminal domain	Glutathione_S_Trfase/Cl_chnl_C;Glutathione_S-Trfase_N;Glutathione-S-Trfase_C-like;GST_C;GST_pi;Thioredoxin_fold;Thioredoxin-like_fold	18734600	IPI00219757
1.30397	0.38291		0.469494	LEF1	LEF1;LEF1;LEF1;LEF1	Lymphoid enhancer-binding factor 1;T cell-specific transcription factor 1-alpha;cDNA FLJ58716, highly similar to Lymphoid enhancer-binding factor 1;LEF1	Isoform 1 of Lymphoid enhancer-binding factor 1;Isoform 6 of Lymphoid enhancer-binding factor 1;Isoform 5 of Lymphoid enhancer-binding factor 1;Isoform 2 of Lymphoid enhancer-binding factor 1	Q9UJU2-1;Q9UJU2;Q9UJU2-6;Q9UJU2;Q9UJU2-5;Q9UJU2;B7Z8E2;Q9UJU2-2;Q9UJU2;Q8IZI3	nucleus;transcription factor complex;cytoplasm;macromolecular complex;protein-DNA complex;organelle;membrane-bounded organelle;intracellular organelle;intracellular membrane-bounded organelle;protein complex;organelle part;intracellular part;nuclear part;intracellular organelle part;nucleoplasm part;cell part	cell morphogenesis;cell morphogenesis involved in differentiation;regulation of cell growth;osteoblast differentiation;cell activation;regulation of cytokine production;negative regulation of cytokine production;epithelial to mesenchymal transition;immune effector process;cell activation involved in immune response;lymphocyte activation involved in immune response;T cell activation involved in im…	regulatory region DNA binding;regulatory region nucleic acid binding;nucleic acid binding transcription factor activity;nucleic acid binding;DNA binding;sequence-specific DNA binding transcription factor activity;steroid hormone receptor activity;enzyme inhibitor activity;endopeptidase inhibitor activity;cysteine-type endopeptidase inhibitor activity;signal transducer activity;receptor activity;l…	Wnt signaling pathway;Adherens junction;Melanogenesis;Pathways in cancer;Colorectal cancer;Endometrial cancer;Prostate cancer;Thyroid cancer;Basal cell carcinoma;Acute myeloid leukemia;Arrhythmogenic right ventricular cardiomyopathy (ARVC)	HMG (high mobility group) box;CTNNB1_binding	CTNNB1-bd_N;HMG_HMG1/HMG2;HMG_superfamily	3025400	IPI00007156
1.30076	0.379356		0.479549	RUVBL2	CGI-46;INO80J;RUVBL2;TIP48;TIP49B;hCG_16214;hCG_16214;RUVBL2	48 kDa TATA box-binding protein-interacting protein;51 kDa erythrocyte cytosolic protein;INO80 complex subunit J;Repressing pontin 52;RuvB-like 2;TIP49b;TIP60-associated protein 54-beta;cDNA FLJ14856 fis, clone PLACE1001054, highly similar to RuvB-like 2 (EC 3.6.1.-);RuvB-like 2 (E. coli), isoform CRA_d;cDNA FLJ32936 fis, clone TESTI2007533, highly similar to RuvB-like 2 (EC 3.6.1.-);RuvB-like 2 …	RuvB-like 2;cDNA FLJ32936 fis, clone TESTI2007533, highly similar to RuvB-like 2	Q9Y230;B3KNL2;B3KQ59	histone acetyltransferase complex;intracellular;nucleus;nucleoplasm;cytoplasm;membrane;nuclear matrix;ribonucleoprotein complex;macromolecular complex;methyltransferase complex;histone methyltransferase complex;NuA4 histone acetyltransferase complex;H4-H2A histone acetyltransferase complex;organelle;membrane-bounded organelle;intracellular organelle;intracellular membrane-bounded organelle;protei…	nucleobase, nucleoside, nucleotide and nucleic acid metabolic process;purine nucleotide metabolic process;purine nucleotide catabolic process;ATP catabolic process;DNA metabolic process;DNA repair;DNA recombination;chromatin organization;transcription, DNA-dependent;regulation of transcription, DNA-dependent;protein folding;protein modification process;protein acetylation;internal protein amino a…	nucleotide binding;nucleic acid binding;DNA binding;DNA helicase activity;damaged DNA binding;catalytic activity;ATP-dependent DNA helicase activity;helicase activity;binding;protein binding;ATP binding;ATP-dependent helicase activity;DNA-dependent ATPase activity;pyrophosphatase activity;hydrolase activity;hydrolase activity, acting on acid anhydrides;hydrolase activity, acting on acid anhydride…		TIP49	ATPase_AAA+_core;DNA_repair_RadA;NA-bd_OB-fold-like;TIP49_C	2805500	IPI00009104
1.29769	0.37595		0.489295	HMGA1	HMGA1;HMGA1;HMGIY;RP11-513I15.2-001	HMGA1 protein;High mobility group AT-hook protein 1;High mobility group protein HMG-I/HMG-Y;High mobility group protein R;High mobility group AT-hook 1	HMGA1 protein;Isoform HMG-Y of High mobility group protein HMG-I/HMG-Y	B4DWA0;Q6IPL9;P17096-2;P17096;Q5T6U8	chromatin;nucleus;organelle;membrane-bounded organelle;intracellular organelle;intracellular membrane-bounded organelle;organelle part;intracellular part;chromosomal part;intracellular organelle part;cell part;nucleoplasm;transcription factor complex;chromosome;cytosol;macromolecular complex;non-membrane-bounded organelle;intracellular non-membrane-bounded organelle;protein complex;nuclear part;c…	regulation of transcription, DNA-dependent;regulation of biosynthetic process;regulation of gene expression;regulation of macromolecule biosynthetic process;regulation of nucleobase, nucleoside, nucleotide and nucleic acid metabolic process;regulation of metabolic process;regulation of cellular metabolic process;regulation of cellular biosynthetic process;regulation of biological process;regulati…	nucleic acid binding;DNA binding;binding;protein binding transcription factor activity;transcription factor binding transcription factor activity;nucleic acid binding transcription factor activity;AT DNA binding;sequence-specific DNA binding transcription factor activity;transcription cofactor activity;transcription coactivator activity;receptor binding;protein binding;transcription factor bindin…		AT hook motif	AT_hook_DNA-bd_motif;AT_hook-like;HMGI/HMGY;HMGI/Y_DNA-bd_CS	13674100	IPI00744851
1.29736	0.375581		0.490357	TBL3	SAZD;TBL3;TBL3	Transducin beta-like protein 3;WD repeat-containing protein SAZD;TBL3 protein	Transducin beta-like protein 3;83 kDa protein;TBL3 protein	Q12788;A0JLS5	nucleus;nucleolus;ribonucleoprotein complex;preribosome;small-subunit processome;macromolecular complex;organelle;membrane-bounded organelle;non-membrane-bounded organelle;intracellular organelle;intracellular membrane-bounded organelle;intracellular non-membrane-bounded organelle;organelle part;intracellular part;nuclear part;intracellular organelle part;cell part	nucleobase, nucleoside, nucleotide and nucleic acid metabolic process;rRNA processing;RNA processing;nitrogen compound metabolic process;signal transduction;cell surface receptor linked signaling pathway;G-protein coupled receptor protein signaling pathway;G-protein signaling, coupled to cyclic nucleotide second messenger;G-protein signaling, coupled to cGMP nucleotide second messenger;metabolic …	signal transducer activity;receptor signaling protein activity;molecular transducer activity	Ribosome biogenesis in eukaryotes	WD domain, G-beta repeat;Utp13	G-protein_beta_WD-40_rep;SSU_processome_Utp13;WD40/YVTN_repeat-like_dom;WD40_repeat;WD40_repeat_2;WD40_repeat_CS;WD40_repeat_dom;WD40_repeat_sg;WD40_repeat-like_dom	3320680	IPI00477971
1.29403	0.37187		0.501107	DNM2	DNM2;DYN2;DNM2;DYN2	cDNA FLJ40556 fis, clone THYMU2002583, highly similar to DYNAMIN 2;Dynamin-2;cDNA FLJ78533, highly similar to Homo sapiens dynamin 2 (DNM2), transcript variant 4, mRNA;cDNA FLJ56447, highly similar to Dynamin-2 (EC 3.6.5.5);Dynamin II (AA 474-866] [Homo sapiens]);Dynamin 2 isoform 4 variant	dynamin-2 isoform 2;Isoform 1 of Dynamin-2;98 kDa protein;dynamin-2 isoform 5;dynamin-2 isoform 4;Isoform 2 of Dynamin-2;Dynamin 2 isoform 4 variant (Fragment)	E9PEQ4;Q8N1K8;P50570-1;P50570;A8K1B6;B4DJ53;E7EV30;P50570-2;P50570;Q9UPH5;Q59G96	nucleus;cytoplasmic membrane-bounded vesicle;coated vesicle;clathrin-coated vesicle;endocytic vesicle;cytoplasmic vesicle;vesicle;membrane-bounded vesicle;macromolecular complex;organelle;membrane-bounded organelle;intracellular organelle;intracellular membrane-bounded organelle;protein complex;intracellular part;cytoplasmic part;cell part;clathrin-coated endocytic vesicle;Golgi membrane;cytoplas…	nucleobase, nucleoside, nucleotide and nucleic acid metabolic process;purine nucleotide metabolic process;GTP catabolic process;purine nucleotide catabolic process;nucleoside phosphate metabolic process;nitrogen compound metabolic process;metabolic process;catabolic process;nucleotide metabolic process;nucleoside triphosphate metabolic process;nucleoside triphosphate catabolic process;purine nucl…	nucleotide binding;catalytic activity;GTPase activity;binding;GTP binding;pyrophosphatase activity;hydrolase activity;hydrolase activity, acting on acid anhydrides;hydrolase activity, acting on acid anhydrides, in phosphorus-containing anhydrides;purine nucleotide binding;nucleoside-triphosphatase activity;guanyl nucleotide binding;ribonucleotide binding;purine ribonucleotide binding;guanyl ribon…	Endocytosis;Fc gamma R-mediated phagocytosis;Endocrine and other factor-regulated calcium reabsorption;Bacterial invasion of epithelial cells	PH;Dynamin central region;Dynamin GTPase effector domain;Dynamin family	Dynamin_central;GED;GTPase_effector_domain_GED;PH_type;Pleckstrin_homology;Dynamin;Dynamin_GTPase;Dynamin_GTPase_CS	774500	IPI00514550
1.2927	0.370391		0.505426	SKP1	PPP2CA;hCG_16586;PPP2CA	Replication protein C;Serine/threonine-protein phosphatase 2A catalytic subunit alpha isoform;Serine/threonine-protein phosphatase	Serine/threonine-protein phosphatase 2A catalytic subunit alpha isoform;Serine/threonine-protein phosphatase;Uncharacterized protein	P67775;B3KQ51;B3KUN1;Q6I9T8;E5RI56	protein phosphatase type 2A complex;cell fraction;chromosome, centromeric region;spindle pole;soluble fraction;nucleus;chromosome;cytoplasm;mitochondrion;cytosol;cytoskeleton;plasma membrane;protein serine-threonine phosphatase complex;microtubule cytoskeleton;membrane;macromolecular complex;organelle;membrane-bounded organelle;non-membrane-bounded organelle;intracellular organelle;intracellular …	inactivation of MAPK activity;regulation of cell growth;regulation of protein phosphorylation;negative regulation of protein phosphorylation;nucleobase, nucleoside, nucleotide and nucleic acid metabolic process;regulation of DNA replication;regulation of transcription, DNA-dependent;RNA processing;protein modification process;negative regulation of protein kinase activity;protein dephosphorylatio…	catalytic activity;phosphoprotein phosphatase activity;binding;protein binding;protein C-terminus binding;hydrolase activity;hydrolase activity, acting on ester bonds;phosphatase activity;phosphoric ester hydrolase activity;ion binding;cation binding;metal ion binding	mRNA surveillance pathway;Cell cycle - yeast;Meiosis - yeast;Oocyte meiosis;Wnt signaling pathway;TGF-beta signaling pathway;Tight junction;Long-term depression;Chagas disease (American trypanosomiasis);Hepatitis C	Calcineurin-like phosphoesterase;Skp1 family, tetramerisation domain	Metallo-dependent_phosphatase;Ser/Thr-sp_prot-phosphatase;BTB/POZ_fold;Skp1_comp;Skp1_comp_POZ	1927220	IPI00008380
1.29241	0.370061		0.506395	APEX1	APE;APEX;APEX1;APX;HAP1;REF1;hCG_40473	APEX nuclease;Apurinic-apyrimidinic endonuclease 1;DNA-(apurinic or apyrimidinic site) lyase;Protein REF-1;APEX nuclease (Multifunctional DNA repair enzyme) 1;APEX nuclease (Multifunctional DNA repair enzyme) 1, isoform CRA_a;cDNA FLJ76713, highly similar to Homo sapiens APEX nuclease (multifunctional DNA repair enzyme) 1 (APEX1), transcript variant 2, mRNA;Full-length cDNA clone CS0DI036YP02 of …	Conserved hypothetical protein;DNA-(apurinic or apyrimidinic site) lyase;Protein	P27695;Q5TZP7	intracellular;nucleus;nucleoplasm;nucleolus;cytoplasm;mitochondrion;endoplasmic reticulum;centrosome;microtubule organizing center;ribosome;nuclear body;nuclear speck;ribonucleoprotein complex;macromolecular complex;organelle;membrane-bounded organelle;non-membrane-bounded organelle;intracellular organelle;intracellular membrane-bounded organelle;intracellular non-membrane-bounded organelle;organ…	nucleobase, nucleoside, nucleotide and nucleic acid metabolic process;DNA metabolic process;DNA repair;regulation of DNA repair;base-excision repair;DNA recombination;transcription, DNA-dependent;regulation of transcription, DNA-dependent;nitrogen compound metabolic process;response to stress;response to DNA damage stimulus;metabolic process;biosynthetic process;macromolecule biosynthetic process…	protein binding transcription factor activity;transcription factor binding transcription factor activity;nucleic acid binding;DNA binding;chromatin binding;damaged DNA binding;transcription cofactor activity;transcription coactivator activity;transcription corepressor activity;RNA binding;catalytic activity;DNA-(apurinic or apyrimidinic site) lyase activity;nuclease activity;endonuclease activity…	Base excision repair	Endonuclease/Exonuclease/phosphatase family	AP_endonuclease_F1;AP_endonuclease_F1_BS;AP_endonuclease_F1_CS;Endo/exonuclease/phosphatase;ExoDNase_III	7575700	IPI00978725
1.29022	0.367623		0.513565	PPP2R1A	PPP2R1A;hCG_19686	Medium tumor antigen-associated 61 kDa protein;PP2A subunit A isoform PR65-alpha;PP2A subunit A isoform R1-alpha;Serine/threonine-protein phosphatase 2A 65 kDa regulatory subunit A alpha isoform;cDNA FLJ77680, highly similar to Homo sapiens protein phosphatase 2 (formerly 2A), regulatory subunit A (PR 65), alpha isoform (PPP2R1A), mRNA;cDNA FLJ78455, highly similar to Homo sapiens protein phospha…	Serine/threonine-protein phosphatase 2A 65 kDa regulatory subunit A alpha isoform;cDNA FLJ53296, highly similar to Serine/threonine-protein phosphatase 2A 65 kDa regulatory subunit A alpha isoform;cDNA FLJ56133, highly similar to Serine/threonine-protein p	P30153;A8K3H8;A8K7B7;B4DDF7;B4DQY1;B3KQV6;B4DE69	protein phosphatase type 2A complex;cell fraction;chromosome, centromeric region;soluble fraction;nucleus;chromosome;cytoplasm;mitochondrion;cytosol;cytoskeleton;protein serine-threonine phosphatase complex;microtubule cytoskeleton;membrane;macromolecular complex;organelle;membrane-bounded organelle;non-membrane-bounded organelle;intracellular organelle;intracellular membrane-bounded organelle;in…	G2-M transition of mitotic cell cycle;inactivation of MAPK activity;mitotic cell cycle;regulation of cell growth;regulation of protein phosphorylation;negative regulation of protein phosphorylation;nucleobase, nucleoside, nucleotide and nucleic acid metabolic process;regulation of DNA replication;regulation of transcription, DNA-dependent;RNA processing;protein complex assembly;protein modificati…	antigen binding;binding;protein binding;protein phosphatase type 2A regulator activity;phosphatase regulator activity;protein phosphatase regulator activity;enzyme regulator activity;protein heterodimerization activity;protein dimerization activity	mRNA surveillance pathway;Cell cycle - yeast;Meiosis - yeast;Oocyte meiosis;Wnt signaling pathway;TGF-beta signaling pathway;Tight junction;Long-term depression;Chagas disease (American trypanosomiasis);Hepatitis C	HEAT	ARM-like;ARM-type_fold;HEAT;HEAT_type_2	4273060	IPI00554737
1.28979	0.367136		0.515001	PABPC1	hCG_2031827;PABPC4;RP11-69E11.6-002;APP1;PABP4;PABPC4;PAB1;PABP1;PABPC1;PABPC2;APP1;PABP4;PABPC4;RP11-69E11.6-004;hCG_2031827;PABPC4;RP11-69E11.6-003;PAB1;PABP1;PABPC1;PABPC2;PABP3;PABPC3;PABPL3;hCG_1774619;RP11-165I9.5-001;C20orf119;PABPC1L;PABPC4	PABPC4 protein;Poly(A) binding protein, cytoplasmic 4 (Inducible form);Poly(A) binding protein, cytoplasmic 4 (Inducible form), isoform CRA_c;PABPC4 protein variant;Activated-platelet protein 1;Inducible poly(A)-binding protein;Polyadenylate-binding protein 4;Polyadenylate-binding protein 1;cDNA FLJ57246, highly similar to Poly(A)-binding protein 1;cDNA FLJ37875 fis, clone BRSSN2018771, highly si…	polyadenylate-binding protein 4 isoform 1;Isoform 1 of Polyadenylate-binding protein 4;Isoform 1 of Polyadenylate-binding protein 1;cDNA FLJ37875 fis, clone BRSSN2018771, highly similar to Poly(A)-binding protein 1;Isoform 2 of Polyadenylate-binding protei	E9PBN1;Q4VC03;Q53GL4;Q59GZ7;Q6IQ30;Q13310-1;Q13310;P11940-1;P11940;B4DZW4;B3KT93;Q13310-2;Q13310;B1ANR7;Q147Y3;B1ANR0;B4DQX0;E7ERJ7;E7EQV3;P11940-2;P11940;Q9H361;Q2VIP3;Q3ZCS4;Q5VX58;Q4VXU2;Q15164;Q3B867	cytoplasm;ribonucleoprotein complex;macromolecular complex;intracellular part;cell part;nucleus;spliceosomal complex;cytosol;organelle;membrane-bounded organelle;intracellular organelle;intracellular membrane-bounded organelle;organelle part;nuclear part;cytoplasmic part;intracellular organelle part;catalytic step 2 spliceosome	nucleobase, nucleoside, nucleotide and nucleic acid metabolic process;RNA processing;RNA catabolic process;translation;nitrogen compound metabolic process;blood coagulation;hemostasis;metabolic process;catabolic process;macromolecule catabolic process;biosynthetic process;macromolecule biosynthetic process;cellular process;RNA metabolic process;protein metabolic process;multicellular organismal p…	nucleic acid binding;RNA binding;binding;nucleotide binding;single-stranded RNA binding;mRNA binding;protein binding;poly(A) RNA binding;poly-pyrimidine tract binding;poly(U) RNA binding;poly(C) RNA binding;poly-purine tract binding;protein C-terminus binding;translation activator activity;translation regulator activity;translation regulator activity, nucleic acid binding	RNA transport;mRNA surveillance pathway;RNA degradation	RNA recognition motif. (a.k.a. RRM, RBD, or RNP domain);PABP	Nucleotide-bd_a/b_plait;PABP_1234;PABP_HYD;RRM_dom	1129400	IPI00642904
1.28974	0.36708		0.515167	NCBP1	CBP80;NCBP;NCBP1	80 kDa nuclear cap-binding protein;Nuclear cap-binding protein subunit 1	Nuclear cap-binding protein subunit 1	Q09161	nucleus;nucleoplasm;cytoplasm;cytosol;mRNA cap binding complex;ribonucleoprotein complex;macromolecular complex;RNA cap binding complex;organelle;membrane-bounded organelle;intracellular organelle;intracellular membrane-bounded organelle;protein complex;organelle part;intracellular part;nuclear part;cytoplasmic part;intracellular organelle part;cell part	nuclear-transcribed mRNA catabolic process, nonsense-mediated decay;RNA splicing, via transesterification reactions;RNA splicing, via transesterification reactions with bulged adenosine as nucleophile;spliceosomal snRNP assembly;nuclear mRNA splicing, via spliceosome;nuclear-transcribed mRNA catabolic process;nucleobase, nucleoside, nucleotide and nucleic acid metabolic process;transcription, DNA…	RNA cap binding;nucleic acid binding;RNA binding;binding;protein binding	RNA transport;mRNA surveillance pathway;Spliceosome	MIF4G;MIF4G like;MIF4G like	ARM-type_fold;MIF4G-like_typ-1;MIF4G-like_typ-2;MIF4G-like_typ-3;MIF4-like_typ_1/2/3	715580	IPI00019380
1.28923	0.366504		0.516873	SFN	HME1;SFN;HME1;SFN	14-3-3 protein sigma;Epithelial cell marker protein 1;Stratifin	Isoform 1 of 14-3-3 protein sigma;Isoform 2 of 14-3-3 protein sigma	P31947-1;P31947;P31947-2;P31947	extracellular region;extracellular space;nucleus;cytoplasm;organelle;membrane-bounded organelle;intracellular organelle;intracellular membrane-bounded organelle;extracellular region part;intracellular part;cell part	regulation of cyclin-dependent protein kinase activity;regulation of cell growth;release of cytochrome c from mitochondria;regulation of protein phosphorylation;negative regulation of protein kinase activity;apoptosis;induction of apoptosis;response to stress;response to DNA damage stimulus;organelle organization;mitochondrion organization;signal transduction;cell death;cell proliferation;negativ…	enzyme inhibitor activity;protein kinase inhibitor activity;binding;protein binding;protein kinase C inhibitor activity;kinase regulator activity;kinase inhibitor activity;protein kinase regulator activity;protein domain specific binding;enzyme regulator activity;protein serine-threonine kinase inhibitor activity	Cell cycle;p53 signaling pathway;Aldosterone-regulated sodium reabsorption	2003-03-14	14-3-3;14-3-3_CS;14-3-3_domain	1479500	IPI00013890
1.28761	0.364701		0.522227	USP39	CGI-21;HSPC332;PRO2855;USP39;USP39;USP39;hCG_34614;USP39	Inactive ubiquitin-specific peptidase 39;SAD1 homolog;U4/U6.U5 tri-snRNP-associated 65 kDa protein;U4/U6.U5 tri-snRNP-associated protein 2;cDNA FLJ56173, highly similar to U4/U6.U5 tri-snRNP-associated protein 2;Putative uncharacterized protein USP39;cDNA FLJ10910 fis, clone OVARC1000139, highly similar to U4/U6.U5 tri-snRNP-associated protein 2;cDNA FLJ31772 fis, clone NT2RI2008007, highly simil…	U4/U6.U5 tri-snRNP-associated protein 2;Uncharacterized protein;cDNA FLJ59519, highly similar to U4/U6.U5 tri-snRNP-associated protein 2	Q53GS9;B7Z7L9;B9A018;B8ZZD1;B3KMG1;B3KPG7;B4DHT4;C9J0X5	intracellular;nucleus;organelle;membrane-bounded organelle;intracellular organelle;intracellular membrane-bounded organelle;intracellular part;cell part	spliceosome assembly;nucleobase, nucleoside, nucleotide and nucleic acid metabolic process;RNA processing;mRNA processing;proteolysis;ubiquitin-dependent protein catabolic process;nitrogen compound metabolic process;metabolic process;RNA splicing;catabolic process;macromolecule catabolic process;cellular process;cellular component organization;RNA metabolic process;mRNA metabolic process;protein …	catalytic activity;ubiquitin thiolesterase activity;binding;protein binding;zinc ion binding;hydrolase activity;hydrolase activity, acting on ester bonds;thiolester hydrolase activity;ion binding;cation binding;metal ion binding;transition metal ion binding	Spliceosome	Ubiquitin carboxyl-terminal hydrolase;zf-UBP	Peptidase_C19;Znf_C2H2-like;Znf_RING/FYVE/PHD;Znf_UBP	1327000	IPI00419844
1.28512	0.361898		0.530605	ADH5	ADH5;ADHX;FDH;hCG_41483	Alcohol dehydrogenase 5;Alcohol dehydrogenase class chi chain;Alcohol dehydrogenase class-3;Alcohol dehydrogenase class-III;Glutathione-dependent formaldehyde dehydrogenase;S-(hydroxymethyl)glutathione dehydrogenase;RcADH5;Alcohol dehydrogenase 5 (Class III), chi polypeptide;ADH5 protein;Alcohol dehydrogenase 5 (Class III), chi polypeptide, isoform CRA_a;cDNA, FLJ92689, highly similar to Homo sap…	Alcohol dehydrogenase class-3;28 kDa protein	P11766;Q2VIM7;Q5U043;Q6FI45;Q6IRT1	cytoplasm;mitochondrion;organelle;membrane-bounded organelle;intracellular organelle;intracellular membrane-bounded organelle;intracellular part;cytoplasmic part;cell part	retinoid metabolic process;response to molecule of bacterial origin;system process;respiratory system process;alcohol metabolic process;ethanol metabolic process;ethanol oxidation;cellular aldehyde metabolic process;protein modification process;lipid metabolic process;isoprenoid metabolic process;terpenoid metabolic process;response to stress;respiratory gaseous exchange;metabolic process;regulat…	catalytic activity;alcohol dehydrogenase (NAD) activity;binding;fatty acid binding;protein binding;zinc ion binding;lipid binding;electron carrier activity;oxidoreductase activity;oxidoreductase activity, acting on CH-OH group of donors;oxidoreductase activity, acting on the CH-OH group of donors, NAD or NADP as acceptor;oxidoreductase activity, acting on the aldehyde or oxo group of donors, NAD …	Glycolysis / Gluconeogenesis;Fatty acid metabolism;Tyrosine metabolism;Chloroalkane and chloroalkene degradation;Naphthalene degradation;Methane metabolism;Retinol metabolism;Metabolism of xenobiotics by cytochrome P450;Drug metabolism - cytochrome P450	ADH_zinc_N;ADH_N	ADH_3;ADH_C;ADH_GroES-like;ADH_SF_Zn;ADH_Zn_CS;GroES-like;NAD(P)-bd_dom	4478020	IPI00746777
1.28353	0.36012		0.535957	RPL8	RPL8	60S ribosomal protein L8;cDNA FLJ53750, highly similar to 60S ribosomal protein L8	32 kDa protein;60S ribosomal protein L8;26 kDa protein;Uncharacterized protein;cDNA FLJ53750, highly similar to 60S ribosomal protein L8;18 kDa protein	P62917;E9PKU4;E9PKZ0;B4DVG7;E7EW01	intracellular;cytoplasm;cytosol;ribosome;large ribosomal subunit;cytosolic large ribosomal subunit;ribonucleoprotein complex;macromolecular complex;organelle;non-membrane-bounded organelle;intracellular organelle;intracellular non-membrane-bounded organelle;organelle part;intracellular part;cytoplasmic part;intracellular organelle part;cell part	nucleobase, nucleoside, nucleotide and nucleic acid metabolic process;translation;translational elongation;translational termination;nitrogen compound metabolic process;metabolic process;biosynthetic process;macromolecule biosynthetic process;cellular process;gene expression;viral reproduction;cellular component organization;RNA metabolic process;viral infectious cycle;viral transcription;protein…	nucleic acid binding;RNA binding;structural constituent of ribosome;structural molecule activity;binding;rRNA binding	Ribosome	Ribosomal Proteins L2, RNA binding domain;Ribosomal Proteins L2, C-terminal domain	NA-bd_OB-fold;NA-bd_OB-fold-like;Rbsml_prot_L2_RNA-bd_dom;Ribosomal_L2;Ribosomal_L2_3;Ribosomal_L2_C;Ribosomal_L2_CS;Transl_SH3-like_sub;Translation_prot_SH3-like	834860	IPI00797230
1.28252	0.358982		0.539394	TUBB2C	TUBB2C;hCG_1983504;TUBB3;TUBB6;TUBB3;OK/SW-cl.56;TUBB;TUBB5;DAAP-285E11.4-001;DADB-118P11.3-001;DAMA-26D6.3-001;DAMC-316D20.4-001;DAQB-47P19.9-001;DASS-191K16.2-001;hCG_26016;XXbac-BCX111D4.2-001;XXbac-BPG252P9.4-001;DAAP-285E11.4-003;DADB-118P11.3-003;DAMA-26D6.3-003;DAMC-316D20.4-003;DAQB-47P19.9-003;DASS-191K16.2-003;TUBB;XXbac-BCX111D4.2-003;XXbac-BPG252P9.4-003;DAAP-285E11.4-002;DADB-118P11.…	Tubulin beta-2 chain;Tubulin beta-2C chain;Class IVb beta tubulin;Tubulin, beta 2C;TUBB2C protein;cDNA FLJ16289 fis, clone OCBBF2009920, highly similar to TUBULIN BETA-3 CHAIN;cDNA FLJ77784;HCG1983504, isoform CRA_f;TUBB3 protein;Tubulin beta-6 chain;TUBB6 protein;Tubulin beta chain;Tubulin beta-5 chain;cDNA FLJ56903, highly similar to Tubulin beta-7 chain;Beta 5-tubulin;Beta-tubulin protein;Tubu…	Tubulin beta-2C chain;tubulin beta-3 chain isoform 2;TUBB6 protein;TUBB3 protein (Fragment);Similar to Tubulin beta-2A chain;Tubulin beta chain;Tubulin, beta;Tubulin beta-2A chain;Tubulin beta-2B chain;cDNA, FLJ93005, highly similar to Homo sapiens tubulin	P68371;Q8IWP6;Q8IZ29;Q8N6N5;Q96HX0;A8K854;Q9BV28;Q9BUF5;Q2NKY5;Q3ZCR3;P07437;B4DY90;Q5SU16;Q6LC01;B4DQN9;B7ZAF0;B7ZAK1;Q5JP53;Q5ST81;Q9BUU9;Q13885;A5D906;A5D907;Q9BVA1;A1L195;O43209;Q9UGA2;B2R6L0;B2RBD5;Q13509;Q53G92;A4UCU2;B4DMJ5;E9PBJ4	cytoplasm;cytosol;cytoskeleton;microtubule;macromolecular complex;organelle;non-membrane-bounded organelle;intracellular organelle;intracellular non-membrane-bounded organelle;protein complex;organelle part;intracellular part;cytoskeletal part;cytoplasmic part;intracellular organelle part;cell part;intracellular;microtubule cytoskeleton;axon;cell projection;neuron projection	G2-M transition of mitotic cell cycle;mitotic cell cycle;cell killing;leukocyte mediated cytotoxicity;natural killer cell mediated immunity;immune effector process;immune system process;leukocyte mediated immunity;lymphocyte mediated immunity;nucleobase, nucleoside, nucleotide and nucleic acid metabolic process;purine nucleotide metabolic process;GTP catabolic process;purine nucleotide catabolic …	nucleotide binding;catalytic activity;GTPase activity;receptor binding;structural molecule activity;binding;protein binding;GTP binding;pyrophosphatase activity;hydrolase activity;hydrolase activity, acting on acid anhydrides;hydrolase activity, acting on acid anhydrides, in phosphorus-containing anhydrides;purine nucleotide binding;nucleoside-triphosphatase activity;guanyl nucleotide binding;rib…	Phagosome;Gap junction;Pathogenic Escherichia coli infection	Tubulin;Tubulin C-terminal domain	Beta_tubulin;Beta-tubulin_BS;Tub_FtsZ_C;Tubulin;Tubulin/FtsZ_2-layer-sand-dom;Tubulin_C;Tubulin_CS;Tubulin_FtsZ_GTPase	194454070	IPI00007752
1.28157	0.357914		0.542632	MPHOSPH10	MPHOSPH10;MPP10;MPHOSPH10	M phase phosphoprotein 10;U3 small nucleolar ribonucleoprotein protein MPP10;cDNA FLJ32300 fis, clone PROST2002227, highly similar to U3 small nucleolar ribonucleoprotein protein MPP10;Putative uncharacterized protein MPHOSPH10	U3 small nucleolar ribonucleoprotein protein MPP10;Uncharacterized protein	O00566;B3KPV5;C9JX83	nucleus;chromosome;nucleolus;small nucleolar ribonucleoprotein complex;ribonucleoprotein complex;macromolecular complex;organelle;membrane-bounded organelle;non-membrane-bounded organelle;intracellular organelle;intracellular membrane-bounded organelle;intracellular non-membrane-bounded organelle;organelle part;intracellular part;nuclear part;intracellular organelle part;cell part	RNA splicing, via transesterification reactions;nucleobase, nucleoside, nucleotide and nucleic acid metabolic process;rRNA processing;RNA processing;nitrogen compound metabolic process;metabolic process;RNA splicing;cellular process;RNA metabolic process;rRNA metabolic process;ribonucleoprotein complex biogenesis;ncRNA processing;cellular nitrogen compound metabolic process;ncRNA metabolic proces…	binding;protein binding;nucleic acid binding	Ribosome biogenesis in eukaryotes	Mpp10	Mpp10;snoRNP_Mpp10	4255700	IPI00012149
1.27801	0.353895		0.554899	RFC2	RFC2;RFC2;hCG_18034	Activator 1 40 kDa subunit;Activator 1 subunit 2;Replication factor C 40 kDa subunit;Replication factor C subunit 2;Replication factor C 2 isoform 1;Putative uncharacterized protein RFC2;Replication factor C (Activator 1) 2, 40kDa;Replication factor C (Activator 1) 2, 40kDa, isoform CRA_a	Isoform 1 of Replication factor C subunit 2;Isoform 2 of Replication factor C subunit 2;Protein	P35250-1;P35250;B5BUD2;P35250-2;P35250;Q75MT5	nucleus;nucleoplasm;DNA replication factor C complex;macromolecular complex;organelle;membrane-bounded organelle;intracellular organelle;intracellular membrane-bounded organelle;protein complex;organelle part;intracellular part;chromosomal part;nuclear part;intracellular organelle part;cell part	cell cycle checkpoint;S phase of mitotic cell cycle;mitotic cell cycle;telomere maintenance via recombination;telomere maintenance;nucleobase, nucleoside, nucleotide and nucleic acid metabolic process;DNA metabolic process;DNA replication;DNA-dependent DNA replication;DNA strand elongation involved in DNA replication;DNA repair;transcription-coupled nucleotide-excision repair;nucleotide-excision …	nucleotide binding;nucleic acid binding;DNA binding;DNA clamp loader activity;catalytic activity;binding;protein binding;ATP binding;DNA-dependent ATPase activity;pyrophosphatase activity;hydrolase activity;hydrolase activity, acting on acid anhydrides;hydrolase activity, acting on acid anhydrides, in phosphorus-containing anhydrides;ATPase activity;purine nucleotide binding;nucleoside-triphospha…	DNA replication;Nucleotide excision repair;Mismatch repair	AAA;Rep_fac_C;Magnesium chelatase, subunit ChlI	ATPase_AAA_core;ATPase_AAA+_core;DNA_pol3_clamp-load_cplx_C;Replication_factor_C;Mg_chelatse_chII	1703140	IPI00017412
1.27799	0.353878		0.55495	RPSA	LAMBR;LAMR1;RPSA;RPSA	Putative uncharacterized protein ENSP00000346598;37 kDa laminin receptor precursor;37/67 kDa laminin receptor;40S ribosomal protein SA;67 kDa laminin receptor;Colon carcinoma laminin-binding protein;Laminin receptor 1;Laminin-binding protein precursor p40;Multidrug resistance-associated protein MGr1-Ag;NEM/1CHD4;Putative uncharacterized protein RPSA	33 kDa protein;Uncharacterized protein;40S ribosomal protein SA;Similar to Potential laminin-binding protein	A6NE09;P08865;C9J9K3	intracellular;cytoplasm;ribosome;small ribosomal subunit;ribonucleoprotein complex;macromolecular complex;organelle;non-membrane-bounded organelle;intracellular organelle;intracellular non-membrane-bounded organelle;organelle part;intracellular part;cytoplasmic part;intracellular organelle part;cell part;nucleus;cytosol;plasma membrane;membrane;cytosolic small ribosomal subunit;preribosome;90S pr…	translation;metabolic process;biosynthetic process;macromolecule biosynthetic process;cellular process;protein metabolic process;cellular macromolecule biosynthetic process;macromolecule metabolic process;cellular metabolic process;primary metabolic process;cellular biosynthetic process;cellular macromolecule metabolic process;cellular protein metabolic process;ribosomal small subunit assembly;en…	structural constituent of ribosome;structural molecule activity;signal transducer activity;receptor activity;binding;protein binding;ribonucleoprotein binding;ribosome binding;molecular transducer activity	Ribosome	Ribosomal protein S2	Ribosomal_S2;Ribosomal_S2_CS;Ribosomal_S2_euk/arc;Ribosomal_S2_flav_dom	23436900	IPI00413108
1.27797	0.353856		0.555018	TNPO1	KPNB2;MIP1;TNPO1;TRN;KPNB2;MIP1;TNPO1;TRN;KPNB2;MIP1;TNPO1;TRN	Importin beta-2;Karyopherin beta-2;M9 region interaction protein;Transportin-1	Isoform 1 of Transportin-1;Isoform 2 of Transportin-1;Isoform 3 of Transportin-1	Q92973-1;Q92973;Q92973-2;Q92973;Q92973-3;Q92973	nucleus;cytoplasm;cytosol;organelle;membrane-bounded organelle;intracellular organelle;intracellular membrane-bounded organelle;intracellular part;cytoplasmic part;cell part	protein import into nucleus, translocation;nucleobase, nucleoside, nucleotide and nucleic acid metabolic process;nitrogen compound metabolic process;transport;intracellular protein transport;metabolic process;cellular process;protein transport;RNA metabolic process;mRNA metabolic process;cellular nitrogen compound metabolic process;macromolecule metabolic process;cellular metabolic process;primar…	signal sequence binding;transporter activity;binding;protein binding;nuclear localization sequence binding;protein transporter activity;substrate-specific transporter activity;peptide binding		HEAT;IBN_N	ARM-like;ARM-type_fold;HEAT;Importin-beta_N	1851460	IPI00024364
1.27654	0.352234		0.560008	EEF1B2	EEF1B;EEF1B2;EF1B;hCG_19809;LOC392793;tcag7.1190;EEF1B2	Elongation factor 1-beta;HCG19809;Similar to eukaryotic translation elongation factor 1 beta 2; eukaryotic translation elongation factor 1 beta 1;Putative uncharacterized protein EEF1B2	Elongation factor 1-beta;Uncharacterized protein;8 kDa protein;3 kDa protein	P24534;A4D1M6;C9JZW3	cytosol;eukaryotic translation elongation factor 1 complex;macromolecular complex;protein complex;intracellular part;cytoplasmic part;cell part	translation;translational elongation;metabolic process;biosynthetic process;macromolecule biosynthetic process;cellular process;gene expression;protein metabolic process;cellular macromolecule biosynthetic process;macromolecule metabolic process;cellular metabolic process;primary metabolic process;cellular biosynthetic process;cellular macromolecule metabolic process;cellular protein metabolic pr…	nucleic acid binding;RNA binding;translation elongation factor activity;binding;protein binding;translation factor activity, nucleic acid binding		EF-1 guanine nucleotide exchange domain;EF-1_beta_acid	EF-1_beta_acid_region_euk;Glutathione-S-Trfase_C-like;Transl_elong_EF1B/ribosomal_S6;Transl_elong_EF1B_B/D_CS;Transl_elong_fac_EF1B_bsu/dsu	3064300	IPI00178440
1.27376	0.349088		0.569747	CARHSP1	CARHSP1	Calcium-regulated heat stable protein 1;Calcium-regulated heat-stable protein of 24 kDa	Calcium-regulated heat stable protein 1	Q9Y2V2	cytoplasmic exosome (RNase complex);exosome (RNase complex);cytoplasmic mRNA processing body;cytoplasm;cytosol;ribonucleoprotein complex;macromolecular complex;RNA granule;P granule;organelle;non-membrane-bounded organelle;intracellular organelle;intracellular non-membrane-bounded organelle;protein complex;intracellular part;cytoplasmic part;cell part	nucleobase, nucleoside, nucleotide and nucleic acid metabolic process;regulation of transcription, DNA-dependent;nitrogen compound metabolic process;signal transduction;metabolic process;regulation of biosynthetic process;cellular process;regulation of gene expression;regulation of macromolecule biosynthetic process;posttranscriptional regulation of gene expression;RNA metabolic process;mRNA meta…	nucleic acid binding;DNA binding;RNA binding;mRNA binding;mRNA 3'-UTR binding;binding;protein binding;enzyme binding;phosphatase binding		'Cold-shock' DNA-binding domain	Cold_shock_prot;Cold-shock_CS;CSP_DNA-bd;NA-bd_OB-fold;NA-bd_OB-fold-like	1647200	IPI00304409
1.27335	0.348629		0.571176	KPNA2	KPNA2;RCH1;SRP1;KPNA2	Importin subunit alpha-2;Karyopherin subunit alpha-2;RAG cohort protein 1;SRP1-alpha;cDNA FLJ78270, highly similar to Homo sapiens karyopherin alpha 2 (RAG cohort 1, importin alpha 1)(KPNA2), mRNA;Karyopherin alpha 2 (RAG cohort 1, importin alpha 1)	Importin subunit alpha-2;Karyopherin alpha 2	P52292;A8K7D9;Q53YE3;Q6NVW7;Q7Z726	nucleus;nuclear pore;nucleoplasm;cytoplasm;macromolecular complex;organelle;membrane-bounded organelle;intracellular organelle;intracellular membrane-bounded organelle;protein complex;organelle part;intracellular part;membrane part;nuclear part;intracellular organelle part;cell part;pore complex	regulation of DNA recombination;M phase specific microtubule process;G2 phase of mitotic cell cycle;nucleobase, nucleoside, nucleotide and nucleic acid metabolic process;DNA metabolic process;protein targeting;protein import into nucleus;NLS-bearing substrate import into nucleus;nitrogen compound metabolic process;transport;intracellular protein transport;nucleocytoplasmic transport;microtubule-b…	signal sequence binding;transporter activity;binding;protein binding;nuclear localization sequence binding;protein transporter activity;enzyme binding;substrate-specific transporter activity;peptide binding;histone deacetylase binding		Arm;IBB	Armadillo;ARM-like;ARM-type_fold;Importin-a-like_IBB-bd_dom	2058700	IPI00002214
1.27329	0.348565		0.571376	XRCC6	G22P1;XRCC6;CTA-216E10.7-004;XRCC6;CTA-216E10.7-002;hCG_2013151;XRCC6	70 kDa subunit of Ku antigen;ATP-dependent DNA helicase 2 subunit 1;ATP-dependent DNA helicase II 70 kDa subunit;CTC box-binding factor 75 kDa subunit;DNA repair protein XRCC6;Lupus Ku autoantigen protein p70;Thyroid-lupus autoantigen;X-ray repair complementing defective repair in Chinese hamster cells 6;X-ray repair cross-complementing protein 6;cDNA, FLJ96699, highly similar to Homo sapiens thy…	X-ray repair cross-complementing protein 6;X-ray repair complementing defective repair in Chinese hamster cells 6;cDNA FLJ31224 fis, clone KIDNE2004305, highly similar to ATP-dependent DNA helicase 2 subunit 1	P12956;B2RDN9;B1AHC7;B1AHC8	cell fraction;telomere cap complex;nuclear telomere cap complex;membrane fraction;insoluble fraction;nucleus;nucleoplasm;transcription factor complex;chromosome;DNA-dependent protein kinase-DNA ligase 4 complex;macromolecular complex;protein-DNA complex;organelle;membrane-bounded organelle;non-membrane-bounded organelle;intracellular organelle;intracellular membrane-bounded organelle;intracellula…	telomere maintenance;non-recombinational repair;nucleobase, nucleoside, nucleotide and nucleic acid metabolic process;DNA metabolic process;DNA ligation;DNA repair;double-strand break repair;double-strand break repair via nonhomologous end joining;DNA recombination;transcription, DNA-dependent;regulation of transcription, DNA-dependent;regulation of transcription from RNA polymerase II promoter;n…	nucleotide binding;regulatory region DNA binding;regulatory region nucleic acid binding;nucleic acid binding;DNA binding;DNA helicase activity;double-stranded DNA binding;double-stranded telomeric DNA binding;catalytic activity;ATP-dependent DNA helicase activity;helicase activity;binding;protein binding;ATP binding;protein C-terminus binding;ATP-dependent helicase activity;DNA-dependent ATPase a…	Non-homologous end-joining	SAP;Ku;Ku_C;Ku_N	DNA_helicase_ATP-dep_Ku;DNA_helicase_ATP-dep_Ku70;Ku_C;Ku_N;SAP_DNA-bd;SPOC-like;VWF_A	42883690	IPI00644712
1.27273	0.347929		0.573358	ACTR2	ACTR2;ARP2	cDNA FLJ51656, highly similar to Actin-like protein 2;Actin-like protein 2;Actin-related protein 2;ACTR2 protein;cDNA FLJ51655, highly similar to Actin-like protein 2	actin-related protein 2 isoform a;Actin-related protein 2;39 kDa protein;cDNA FLJ51655, highly similar to Actin-like protein 2	B4DHK9;E9PF41;P61160;Q8IY98;B4DWQ5	cytoplasm;cytoskeleton;Arp2-3 protein complex;actin cytoskeleton;macromolecular complex;cell projection;organelle;non-membrane-bounded organelle;intracellular organelle;intracellular non-membrane-bounded organelle;protein complex;organelle part;intracellular part;cytoskeletal part;intracellular organelle part;cell part	cellular component movement;cellular process	nucleotide binding;actin binding;binding;protein binding;ATP binding;cytoskeletal protein binding;purine nucleotide binding;adenyl nucleotide binding;ribonucleotide binding;purine ribonucleotide binding;adenyl ribonucleotide binding;purine ribonucleoside triphosphate binding		Actin	Actin/actin-like_CS;Actin-like	3373020	IPI00470573
1.27184	0.346922		0.576502	YWHAQ	YWHAQ;YWHAQ	14-3-3 protein tau;14-3-3 protein T-cell;14-3-3 protein theta;Protein HS1;Putative uncharacterized protein YWHAQ	14-3-3 protein theta;Uncharacterized protein	P27348;E9PG15;Q53RR5	cell fraction;soluble fraction;nucleus;nucleolus;cytoplasm;centrosome;microtubule organizing center;macromolecular complex;organelle;membrane-bounded organelle;non-membrane-bounded organelle;intracellular organelle;intracellular membrane-bounded organelle;intracellular non-membrane-bounded organelle;protein complex;organelle part;intracellular part;nuclear part;cytoskeletal part;cytoplasmic part;…	regulation of transcription, DNA-dependent;protein targeting;transport;intracellular protein transport;signal transduction;small GTPase mediated signal transduction;regulation of biosynthetic process;negative regulation of biosynthetic process;negative regulation of metabolic process;cellular process;regulation of gene expression;regulation of macromolecule biosynthetic process;negative regulatio…	binding;protein binding;protein domain specific binding;protein N-terminus binding	Cell cycle;Oocyte meiosis;Neurotrophin signaling pathway	2003-03-14	14-3-3;14-3-3_CS;14-3-3_domain	2918800	IPI00018146
1.2708	0.345738		0.580206	HSPA9	GRP75;HSPA9;HSPA9B	75 kDa glucose-regulated protein;Heat shock 70 kDa protein 9;Mortalin;Peptide-binding protein 74;Stress-70 protein, mitochondrial;HSPA9 protein;cDNA FLJ51811, highly similar to Stress-70 protein, mitochondrial;cDNA FLJ51907, highly similar to Stress-70 protein, mitochondrial;Heat shock 70 kDa protein 9B;Catecholamine-regulated protein 40;cDNA FLJ51903, highly similar to Stress-70 protein, mitocho…	Stress-70 protein, mitochondrial;cDNA FLJ51907, highly similar to Stress-70 protein, mitochondrial;cDNA FLJ51903, highly similar to Stress-70 protein, mitochondrial	P38646;Q8N1C8;B7Z1V7;B7Z4V2;D6RJI2;Q2F839;A1XP52;B7Z4T3	cytoplasm;mitochondrion;nucleoid;cell surface;mitochondrial nucleoid;organelle;membrane-bounded organelle;non-membrane-bounded organelle;intracellular organelle;intracellular membrane-bounded organelle;intracellular non-membrane-bounded organelle;organelle part;intracellular part;mitochondrial part;cytoplasmic part;intracellular organelle part;cell part	protein folding;protein targeting;protein export from nucleus;transport;intracellular protein transport;nucleocytoplasmic transport;anti-apoptosis;metabolic process;cellular process;regulation of cell death;protein transport;protein metabolic process;regulation of apoptosis;negative regulation of apoptosis;regulation of programmed cell death;negative regulation of programmed cell death;macromolec…	nucleotide binding;binding;protein binding;ATP binding;purine nucleotide binding;enzyme binding;adenyl nucleotide binding;ribonucleotide binding;purine ribonucleotide binding;adenyl ribonucleotide binding;purine ribonucleoside triphosphate binding;unfolded protein binding	RNA degradation	HSP70	Chaperone_DnaK;Heat_shock_70_CS;Hsp_70;Hsp70	9914570	IPI00007765
1.27048	0.345369		0.581364	CORO1A	CORO1;CORO1A	Coronin-1A;Coronin-like protein A;Coronin-like protein p57;Tryptophan aspartate-containing coat protein;cDNA FLJ57383, highly similar to Coronin-1A	Coronin-1A;cDNA FLJ57383, highly similar to Coronin-1A	P31146;B4DJS1	immunological synapse;phagocytic cup;nucleus;cytoplasm;cytoskeleton;actin filament;plasma membrane;cell cortex;vesicle membrane;actin cytoskeleton;membrane;cytoplasmic membrane-bounded vesicle;lamellipodium;endocytic vesicle;cytoplasmic vesicle membrane;endocytic vesicle membrane;phagocytic vesicle membrane;cortical cytoskeleton;cortical actin cytoskeleton;organelle membrane;cell leading edge;cyt…	leukocyte homeostasis;phagolysosome assembly;tissue homeostasis;lymphocyte homeostasis;immune system process;regulation of immune system process;positive regulation of immune system process;regulation of leukocyte activation;positive regulation of leukocyte activation;transport;ion transport;cation transport;calcium ion transport;endocytosis;vesicle fusion;phagocytosis;cellular component movement…	actin binding;binding;protein binding;protein C-terminus binding;cytoskeletal protein binding;enzyme binding;kinase binding;identical protein binding;protein homodimerization activity;phosphatidylinositol 3-kinase binding;protein dimerization activity;actin filament binding	Phagosome	WD domain, G-beta repeat;Domain of unknown function (DUF1899);Domain of unknown function (DUF1900)	Coronin;DUF1899;DUF1900;WD40/YVTN_repeat-like_dom;WD40_repeat;WD40_repeat_2;WD40_repeat_CS;WD40_repeat_dom;WD40_repeat_sg	11215300	IPI00010133
1.2698	0.344603		0.583771	RPLP0	RPLP0;RPLP0	60S acidic ribosomal protein P0;60S ribosomal protein L10E;cDNA FLJ75549, highly similar to Homo sapiens ribosomal protein, large, P0 (RPLP0), transcript variant 1, mRNA;cDNA FLJ51469, highly similar to 60S acidic ribosomal protein P0;RPLP0 protein;Ribosomal protein P0 variant;60S acidic ribosomal protein P0-like	60S acidic ribosomal protein P0;RPLP0 protein;60S acidic ribosomal protein P0-like;Similar to Acidic ribosomal phosphoprotein P0	P05388;A8K4Z4;B4E3D5;Q3MHV2;Q53HK9;Q53HW2;Q3B7A4;Q6NSF2;Q8NHW5	intracellular;nucleus;cytoplasm;cytosol;ribosome;large ribosomal subunit;cytosolic large ribosomal subunit;ribonucleoprotein complex;macromolecular complex;organelle;membrane-bounded organelle;non-membrane-bounded organelle;intracellular organelle;intracellular membrane-bounded organelle;intracellular non-membrane-bounded organelle;organelle part;intracellular part;cytoplasmic part;intracellular …	nucleobase, nucleoside, nucleotide and nucleic acid metabolic process;translation;translational elongation;translational termination;nitrogen compound metabolic process;metabolic process;biosynthetic process;macromolecule biosynthetic process;cellular process;gene expression;viral reproduction;cellular component organization;RNA metabolic process;viral infectious cycle;viral transcription;protein…	nucleic acid binding;RNA binding;structural constituent of ribosome;structural molecule activity;binding;protein binding	Ribosome	60s Acidic ribosomal protein;Ribosomal protein L10	Ribosomal_60S;Ribosomal_L10/acidic_P0	9481200	IPI00008530
1.26662	0.340989		0.595187	ATIC	ATIC;OK/SW-cl.86;PURH;hCG_16691;ATIC	5-aminoimidazole-4-carboxamide ribonucleotide formyltransferase;AICAR transformylase;ATIC;Bifunctional purine biosynthesis protein PURH;IMP cyclohydrolase;IMP synthase;Inosinicase;Phosphoribosylaminoimidazolecarboxamide formyltransferase;5-aminoimidazole-4-carboxamide ribonucleotide formyltransferase/IMP cyclohydrolase, isoform CRA_g;cDNA FLJ75424, highly similar to Human AICAR formyltransferase/…	Bifunctional purine biosynthesis protein PURH;Uncharacterized protein	P31939;A8K202;B2R7P8;B4DP06;E9PBU3;C9JLK0	mitochondrion;cytosol;organelle;membrane-bounded organelle;intracellular organelle;intracellular membrane-bounded organelle;intracellular part;cytoplasmic part;cell part	nucleobase, nucleoside, nucleotide and nucleic acid metabolic process;purine base metabolic process;purine nucleotide metabolic process;purine nucleotide biosynthetic process;IMP biosynthetic process;cellular aromatic compound metabolic process;nucleoside phosphate metabolic process;nitrogen compound metabolic process;metabolic process;biosynthetic process;nucleobase metabolic process;nucleotide …	catalytic activity;IMP cyclohydrolase activity;phosphoribosylaminoimidazolecarboxamide formyltransferase activity;binding;protein binding;transferase activity;transferase activity, transferring one-carbon groups;hydroxymethyl-, formyl- and related transferase activity;hydrolase activity;hydrolase activity, acting on carbon-nitrogen (but not peptide) bonds;hydrolase activity, acting on carbon-nitr…	Purine metabolism;One carbon pool by folate	AICARFT/IMPCHase bienzyme;MGS	AICARFT_IMPCHas;AICARFT_IMPCHase_bienz;Cytidine_deaminase-like;MGS-like_dom	1564100	IPI00289499
1.26474	0.338838		0.602028	RPS3	OK/SW-cl.26;RPS3	40S ribosomal protein S3;Ribosomal protein S3 variant;Ribosomal protein S3	40S ribosomal protein S3;28 kDa protein;Uncharacterized protein;Protein;15 kDa protein;13 kDa protein	P23396;Q53G83;Q9NQS8;E9PL09;E9PPU1;E9PL45;E9PK82;E9PJH4;E9PQ96;E9PQX2	intracellular;nucleus;cytoplasm;cytosol;ribosome;small ribosomal subunit;cytosolic small ribosomal subunit;ribonucleoprotein complex;cell projection membrane;leading edge membrane;ruffle membrane;macromolecular complex;organelle;membrane-bounded organelle;non-membrane-bounded organelle;intracellular organelle;intracellular membrane-bounded organelle;intracellular non-membrane-bounded organelle;or…	nucleobase, nucleoside, nucleotide and nucleic acid metabolic process;regulation of DNA repair;regulation of transcription, DNA-dependent;translation;translational initiation;translational elongation;translational termination;nitrogen compound metabolic process;induction of apoptosis;activation of caspase activity;response to stress;response to DNA damage stimulus;metabolic process;biosynthetic p…	nucleic acid binding;DNA binding;damaged DNA binding;RNA binding;mRNA binding;structural constituent of ribosome;catalytic activity;DNA-(apurinic or apyrimidinic site) lyase activity;nuclease activity;endonuclease activity;structural molecule activity;binding;protein binding;transcription factor binding;hydrolase activity;hydrolase activity, acting on ester bonds;lyase activity;carbon-oxygen lyas…	Ribosome	Ribosomal protein S3, C-terminal domain;KH domain	KH;KH_dom-like_a/b;KH_prok-type;KH_type_2;Ribosomal_S3_C;Ribosomal_S3_CS;Ribosomal_S3_euk/arc	13820830	IPI00011253
1.26413	0.338141		0.604254	PRDX1	PAGA;PAGB;PRDX1;TDPX2	Natural killer cell-enhancing factor A;Peroxiredoxin-1;Proliferation-associated gene protein;Thioredoxin peroxidase 2;Thioredoxin-dependent peroxide reductase 2;cDNA, FLJ92164, highly similar to Homo sapiens peroxiredoxin 1 (PRDX1), mRNA	Peroxiredoxin-1;19 kDa protein;11 kDa protein	Q06830;B2R4P2	nucleus;cytoplasm;mitochondrion;cytoplasmic membrane-bounded vesicle;cytoplasmic vesicle;vesicle;membrane-bounded vesicle;melanosome;organelle;membrane-bounded organelle;intracellular organelle;intracellular membrane-bounded organelle;intracellular part;cytoplasmic part;cell part;pigment granule	response to reactive oxygen species;skeletal system development;response to stress;response to oxidative stress;metabolic process;cell proliferation;catabolic process;cellular process;response to inorganic substance;cellular homeostasis;developmental process;cellular response to stress;cellular response to oxidative stress;cellular response to reactive oxygen species;response to chemical stimulus…	catalytic activity;peroxidase activity;binding;protein binding;thioredoxin peroxidase activity;antioxidant activity;oxidoreductase activity;oxidoreductase activity, acting on peroxide as acceptor;oxidoreductase activity, acting on paired donors, with incorporation or reduction of molecular oxygen;peroxiredoxin activity	Peroxisome	AhpC/TSA family;1-cysPrx_C	AhpC/TSA;Peroxiredoxin_C;Thioredoxin_fold;Thioredoxin-like;Thioredoxin-like_fold	1372500	IPI00000874
1.26387	0.337849		0.605187	SLC25A6	ANT3;CDABP0051;SLC25A6;hCG_1746794	Adenine nucleotide translocator 3;ADP,ATP carrier protein 3;ADP,ATP carrier protein, isoform T2;ADP/ATP translocase 3;Solute carrier family 25 member 6;ADP/ATP translocase;ADP,ATP carrier protein, liver isoform T2 variant;cDNA, FLJ92654, highly similar to Homo sapiens solute carrier family 25 (mitochondrial carrier; adenine nucleotide translocator), member 6 (SLC25A6), mRNA;SLC25A6 protein;Solute…	ADP/ATP translocase 3;17 kDa protein	P12236;O75961;Q59EI9;Q6I9V5	mitochondrion;mitochondrial inner membrane;mitochondrial inner membrane presequence translocase complex;membrane;integral to membrane;organelle inner membrane;organelle membrane;intrinsic to membrane;mitochondrial membrane;macromolecular complex;organelle;membrane-bounded organelle;intracellular organelle;intracellular membrane-bounded organelle;protein complex;organelle part;intracellular part;m…	regulation of peptide secretion;generation of precursor metabolites and energy;energy reserve metabolic process;transport;apoptosis;metabolic process;cell death;response to biotic stimulus;cellular process;regulation of cell communication;programmed cell death;energy derivation by oxidation of organic compounds;viral reproduction;death;virus-host interaction;viral infectious cycle;reproductive pr…	transporter activity;ATP:ADP antiporter activity;binding;protein binding;secondary active transmembrane transporter activity;antiporter activity;solute:solute antiporter activity;active transmembrane transporter activity;transmembrane transporter activity	Calcium signaling pathway;Parkinson's disease;Huntington's disease	Mito_carr	Aden_trnslctor;Mit_carrier;Mitochondrial_sb/sol_carrier;Mt_carrier_dom	752120	IPI00291467
1.26205	0.335765		0.611865	PRPF6	C20orf14;PRPF6	Pre-mRNA-processing factor 6;PRP6 homolog;U5 snRNP-associated 102 kDa protein;cDNA, FLJ95067;cDNA FLJ10692 fis, clone NT2RP3000361, highly similar to Pre-mRNA-processing factor 6 homolog	Pre-mRNA-processing factor 6;102 kDa protein;pre-mRNA-processing factor 6-like	O94906;B2RAR5;B3KMC6	intracellular;nucleus;nucleoplasm;spliceosomal complex;U5 snRNP;ribonucleoprotein complex;small nuclear ribonucleoprotein complex;macromolecular complex;organelle;membrane-bounded organelle;intracellular organelle;intracellular membrane-bounded organelle;organelle part;intracellular part;nuclear part;intracellular organelle part;cell part;U4-U6 x U5 tri-snRNP complex;U4-U6 snRNP;catalytic step 2 …	assembly of spliceosomal tri-snRNP;spliceosome assembly;RNA splicing, via transesterification reactions;RNA splicing, via transesterification reactions with bulged adenosine as nucleophile;nuclear mRNA splicing, via spliceosome;nucleobase, nucleoside, nucleotide and nucleic acid metabolic process;regulation of transcription, DNA-dependent;regulation of transcription from RNA polymerase II promote…	protein binding transcription factor activity;transcription factor binding transcription factor activity;transcription cofactor activity;transcription coactivator activity;receptor binding;binding;protein binding;nuclear hormone receptor binding;steroid hormone receptor binding;ribonucleoprotein binding;androgen receptor binding;hormone receptor binding	Spliceosome	PRP1 splicing factor, N-terminal	HAT;PRP1_N;TPR-contain;TPR-like_helical	1299240	IPI00305068
1.26089	0.334444		0.616117	HADH	HAD;HADH;HADHSC;SCHAD;HAD;HADH;HADHSC;SCHAD	Hydroxyacyl-coenzyme A dehydrogenase, mitochondrial;Medium and short-chain L-3-hydroxyacyl-coenzyme A dehydrogenase;Short-chain 3-hydroxyacyl-CoA dehydrogenase;cDNA FLJ38699 fis, clone KIDNE2002168, highly similar to Short chain 3-hydroxyacyl-CoA dehydrogenase, mitochondrial (EC 1.1.1.35);cDNA, FLJ95242, highly similar to Homo sapiens L-3-hydroxyacyl-Coenzyme A dehydrogenase, short chain (HADHSC)…	Isoform 2 of Hydroxyacyl-coenzyme A dehydrogenase, mitochondrial;cDNA FLJ38699 fis, clone KIDNE2002168, highly similar to Short chain 3-hydroxyacyl-CoA dehydrogenase, mitochondrial;Isoform 1 of Hydroxyacyl-coenzyme A dehydrogenase, mitochondrial	Q16836-2;Q16836;B3KTT6;E9PF18;Q16836-1;Q16836;B2RB06	cytoplasm;mitochondrion;mitochondrial inner membrane;mitochondrial matrix;membrane;organelle inner membrane;organelle membrane;mitochondrial membrane;membrane-enclosed lumen;organelle;membrane-bounded organelle;intracellular organelle;intracellular membrane-bounded organelle;organelle lumen;organelle part;intracellular part;mitochondrial part;cytoplasmic part;intracellular organelle part;cell par…	regulation of peptide secretion;negative regulation of peptide secretion;organic acid metabolic process;lipid metabolic process;fatty acid metabolic process;fatty acid beta-oxidation;metabolic process;catabolic process;fatty acid catabolic process;response to endogenous stimulus;response to hormone stimulus;cellular process;response to organic substance;regulation of cell communication;response t…	nucleotide binding;catalytic activity;3-hydroxyacyl-CoA dehydrogenase activity;binding;oxidoreductase activity;oxidoreductase activity, acting on CH-OH group of donors;oxidoreductase activity, acting on the CH-OH group of donors, NAD or NADP as acceptor;cofactor binding;coenzyme binding;NAD binding;NAD+ binding	Fatty acid elongation in mitochondria;Fatty acid metabolism;Valine, leucine and isoleucine degradation;Geraniol degradation;Lysine degradation;Tryptophan metabolism;Butanoate metabolism;Caprolactam degradation	3HCDH;3HCDH_N	3HC_DH_C;3-OHacyl-CoA_DH;3-OHacyl-CoA_DH_CS;3-OHacyl-CoA_DH_NAD-bd;6-PGluconate_DH_C-like;DH_multihelical;NAD(P)-bd_dom	1304700	IPI00298406
1.25767	0.330755		0.62805	CTCF	CTCF;BORIS;CTCFL;hCG_2018123;CTCFL;CTCF	11-zinc finger protein;CCCTC-binding factor;CTCFL paralog;Transcriptional repressor CTCF;BORIS transcription factor transcript variant B1;cDNA, FLJ94642, highly similar to Homo sapiens CCCTC-binding factor (zinc finger protein)-like (CTCFL), mRNA;BORIS transcription factor transcript variant C3;BORIS transcription factor transcript variant B3;Brother of the regulator of imprinted sites;Cancer/tes…	Transcriptional repressor CTCF;BORIS transcription factor transcript variant B1;BORIS transcription factor transcript variant C3;Transcriptional repressor CTCFL;BORIS transcription factor transcript variant A5;BORIS-like protein;CCCTC-binding factor (Zinc	P49711;A6XGL8;B2RA05;A6XGM2;A6XGN2;Q8NI51;A1L4C6;A6XGM9;A6XGN0;A0S6W1;E7EUE3;Q59EL8;A6XGN3;A6XGN1;A6XGN4;B5MC38	chromosome, centromeric region;condensed chromosome;intracellular;nucleus;nucleoplasm;chromosome;nucleolus;organelle;membrane-bounded organelle;non-membrane-bounded organelle;intracellular organelle;intracellular membrane-bounded organelle;intracellular non-membrane-bounded organelle;organelle part;intracellular part;chromosomal part;nuclear part;intracellular organelle part;cell part;cytoplasm	nucleobase, nucleoside, nucleotide and nucleic acid metabolic process;DNA metabolic process;DNA modification;DNA alkylation;DNA methylation;chromatin organization;chromatin assembly or disassembly;regulation of gene expression by genetic imprinting;transcription, DNA-dependent;regulation of transcription, DNA-dependent;one-carbon metabolic process;nitrogen compound metabolic process;organelle org…	regulatory region DNA binding;protein binding transcription factor activity;transcription factor binding transcription factor activity;regulatory region nucleic acid binding;nucleic acid binding transcription factor activity;nucleic acid binding;DNA binding;chromatin binding;sequence-specific DNA binding transcription factor activity;transcription cofactor activity;transcription corepressor activ…		zf-C2H2	Znf_C2H2;Znf_C2H2/integrase_DNA-bd;Znf_C2H2-like	702860	IPI00027988
1.2566	0.329526		0.63205	RAC2	RAC2;hCG_1811995;RAC2;RP1-151B14.8-007;RAC2;RP1-151B14.8-003;RAC2;RP1-151B14.8-004	GX;p21-Rac2;Ras-related C3 botulinum toxin substrate 2;Small G protein;Ras-related C3 botulinum toxin substrate 2 (Rho family, small GTP binding protein Rac2);Ras-related C3 botulinum toxin substrate 2 (Rho family, small GTP binding protein Rac2), isoform CRA_c	Ras-related C3 botulinum toxin substrate 2;Ras-related C3 botulinum toxin substrate 2 (Rho family, small GTP binding protein Rac2), isoform CRA_c	P15153;B1AH80;B1AH78;B1AH77	intracellular;cytoplasm;cytosol;plasma membrane;membrane;intracellular part;cytoplasmic part;cell part	cell activation;tissue homeostasis;nucleobase, nucleoside, nucleotide and nucleic acid metabolic process;purine nucleotide metabolic process;GTP catabolic process;purine nucleotide catabolic process;nucleoside phosphate metabolic process;nitrogen compound metabolic process;chemotaxis;organelle organization;cytoskeleton organization;signal transduction;small GTPase mediated signal transduction;axo…	nucleotide binding;catalytic activity;GTPase activity;binding;protein binding;GTP binding;pyrophosphatase activity;hydrolase activity;hydrolase activity, acting on acid anhydrides;hydrolase activity, acting on acid anhydrides, in phosphorus-containing anhydrides;purine nucleotide binding;nucleoside-triphosphatase activity;guanyl nucleotide binding;ribonucleotide binding;purine ribonucleotide bind…	MAPK signaling pathway;Chemokine signaling pathway;Wnt signaling pathway;Axon guidance;VEGF signaling pathway;Focal adhesion;Adherens junction;Natural killer cell mediated cytotoxicity;B cell receptor signaling pathway;Fc epsilon RI signaling pathway;Fc gamma R-mediated phagocytosis;Leukocyte transendothelial migration;Regulation of actin cytoskeleton;Pathways in cancer;Colorectal cancer;Pancreat…	Ras	GTPase_Rho;Ras;Ras_GTPase;Small_GTP-bd	9673000	IPI00010270
1.25645	0.329352		0.632618	HSPE1	HSPE1;EPFP1;hCG_21429;HSPE1	10 kDa chaperonin;10 kDa heat shock protein, mitochondrial;Chaperonin 10;Early-pregnancy factor;Chaperonin 10-related protein;Heat shock 10kDa protein 1 (Chaperonin 10), isoform CRA_b;Putative uncharacterized protein HSPE1	10 kDa heat shock protein, mitochondrial;HSPE1-MOBKL3 protein;Uncharacterized protein	P61604;Q9UNM1;B8ZZL8	cytoplasm;mitochondrion;mitochondrial matrix;membrane-enclosed lumen;organelle;membrane-bounded organelle;intracellular organelle;intracellular membrane-bounded organelle;organelle lumen;organelle part;intracellular part;mitochondrial part;cytoplasmic part;intracellular organelle part;cell part;intracellular organelle lumen	protein folding;activation of caspase activity;response to stress;response to unfolded protein;metabolic process;response to biotic stimulus;cellular process;response to organic substance;regulation of cell death;positive regulation of peptidase activity;regulation of metabolic process;protein metabolic process;response to chemical stimulus;regulation of apoptosis;regulation of programmed cell de…	nucleotide binding;binding;protein binding;ATP binding;purine nucleotide binding;adenyl nucleotide binding;ribonucleotide binding;purine ribonucleotide binding;adenyl ribonucleotide binding;purine ribonucleoside triphosphate binding;unfolded protein binding;chaperone binding		Chaperonin 10 Kd subunit	Chaperonin_Cpn10;Chaprnonin_Cpn10_CS;GroES-like	1854200	IPI00220362
1.25481	0.327467		0.638775	RPS4X	CCG2;RPS4;RPS4X;SCAR;hCG_18634	40S ribosomal protein S4, X isoform;SCR10;Single copy abundant mRNA protein;cDNA FLJ40595 fis, clone THYMU2010705, highly similar to 40S RIBOSOMAL PROTEIN S4, X ISOFORM;cDNA, FLJ92004, Homo sapiens ribosomal protein S4, X-linked (RPS4X), mRNA;Ribosomal protein S4, X-linked, isoform CRA_c;Ribosomal protein S4, X-linked X isoform variant;RPS4X protein	40S ribosomal protein S4, X isoform	P62701;B2R491;Q53HV1;Q96IR1	intracellular;cytoplasm;cytosol;ribosome;polysome;small ribosomal subunit;cytosolic small ribosomal subunit;ribonucleoprotein complex;macromolecular complex;organelle;non-membrane-bounded organelle;intracellular organelle;intracellular non-membrane-bounded organelle;organelle part;intracellular part;cytoplasmic part;intracellular organelle part;cell part	nucleobase, nucleoside, nucleotide and nucleic acid metabolic process;translation;translational elongation;translational termination;regulation of translation;nitrogen compound metabolic process;multicellular organismal development;metabolic process;positive regulation of cell proliferation;biosynthetic process;macromolecule biosynthetic process;regulation of biosynthetic process;positive regulat…	nucleic acid binding;RNA binding;structural constituent of ribosome;structural molecule activity;binding;rRNA binding	Ribosome	KOW;Ribosomal family S4e;S4;RS4NT	KOW;Ribosomal_S4e;Ribosomal_S4e_central;Ribosomal_S4e_N;Ribosomal_S4e_N_CS;S4_RNA-bd	8400160	IPI00217030
1.25419	0.326759		0.641094	DKC1	DKC1;NOLA4	CBF5 homolog;Dyskerin;H/ACA ribonucleoprotein complex subunit 4;Nopp140-associated protein of 57 kDa;Nucleolar protein family A member 4;Nucleolar protein NAP57;snoRNP protein DKC1;Putative uncharacterized protein DKC1	H/ACA ribonucleoprotein complex subunit 4;H/ACA ribonucleoprotein complex subunit 4 isoform 2	O60832;A8MUT5	nucleus;nucleoplasm;telomerase holoenzyme complex;nucleolus;Cajal body;nuclear body;ribonucleoprotein complex;macromolecular complex;organelle;membrane-bounded organelle;non-membrane-bounded organelle;intracellular organelle;intracellular membrane-bounded organelle;intracellular non-membrane-bounded organelle;organelle part;intracellular part;nuclear part;intracellular organelle part;nucleoplasm …	telomere maintenance;pseudouridine synthesis;nucleobase, nucleoside, nucleotide and nucleic acid metabolic process;DNA metabolic process;DNA replication;RNA-dependent DNA replication;rRNA processing;RNA processing;nitrogen compound metabolic process;organelle organization;telomere maintenance via telomerase;metabolic process;cell proliferation;biosynthetic process;macromolecule biosynthetic proce…	nucleic acid binding;telomerase activity;RNA binding;catalytic activity;RNA-directed DNA polymerase activity;binding;protein binding;pseudouridine synthase activity;transferase activity;transferase activity, transferring phosphorus-containing groups;nucleotidyltransferase activity;isomerase activity;intramolecular transferase activity;DNA polymerase activity	Ribosome biogenesis in eukaryotes	PUA;TruB family pseudouridylate synthase (N terminal domain);DKCLD	Dyskerin-like;PsdUridine_synth;PsdUridine_synth_cat_dom;Pseudouridine_synthase-related;PUA;PUA-like;Uncharacterised_CHP00451	21732600	IPI00221394
1.25331	0.325738		0.644442	SF3B5	SF3B10;SF3B5	Pre-mRNA-splicing factor SF3b 10 kDa subunit;Splicing factor 3B subunit 5	Splicing factor 3B subunit 5	Q9BWJ5	nucleus;nucleoplasm;spliceosomal complex;U12-type spliceosomal complex;ribonucleoprotein complex;macromolecular complex;organelle;membrane-bounded organelle;intracellular organelle;intracellular membrane-bounded organelle;organelle part;intracellular part;nuclear part;intracellular organelle part;cell part	RNA splicing, via transesterification reactions;RNA splicing, via transesterification reactions with bulged adenosine as nucleophile;nuclear mRNA splicing, via spliceosome;nucleobase, nucleoside, nucleotide and nucleic acid metabolic process;RNA processing;mRNA processing;nitrogen compound metabolic process;metabolic process;RNA splicing;cellular process;gene expression;RNA metabolic process;mRNA…		Spliceosome	SF3b10	SF3b5/RDS3-10;Splicing_factor_3B_subunit_5	1136200	IPI00010404
1.25302	0.325406		0.645532	EIF3M	EIF3M;GA17;HFLB5;PCID1;PNAS-125	Eukaryotic translation initiation factor 3 subunit M;Fetal lung protein B5;PCI domain-containing protein 1;cDNA FLJ54904, highly similar to Homo sapiens dendritic cell protein (hfl-B5), mRNA	Eukaryotic translation initiation factor 3 subunit M;cDNA FLJ54904, highly similar to Homo sapiens dendritic cell protein (hfl-B5), mRNA;25 kDa protein;22 kDa protein;Uncharacterized protein	Q7L2H7;B4E2Q4;E9PRY0	cytoplasm;eukaryotic translation initiation factor 3 complex;macromolecular complex;protein complex;intracellular part;cytoplasmic part;cell part	translation;translational initiation;metabolic process;biosynthetic process;macromolecule biosynthetic process;cellular process;protein metabolic process;cellular macromolecule biosynthetic process;macromolecule metabolic process;cellular metabolic process;primary metabolic process;cellular biosynthetic process;cellular macromolecule metabolic process;cellular protein metabolic process	nucleic acid binding;RNA binding;translation initiation factor activity;binding;protein binding;translation factor activity, nucleic acid binding		PCI	PCI_dom;WHTH_trsnscrt_rep_DNA-bd	2733060	IPI00102069
1.25251	0.324827		0.647438	RPS9	RPS9;hCG_2009111;XXbac-BCX105G6.6-001;XXbac-BPG111L9.6-001;hCG_2009111;RPS9;hCG_2009111;RPS9;RPS9	40S ribosomal protein S9;Ribosomal protein S9;Ribosomal protein S9, isoform CRA_a;Putative uncharacterized protein RPS9;Ribosomal protein S9, isoform CRA_e;Ribosomal protein S9, isoform CRA_c;cDNA FLJ61636, highly similar to 40S ribosomal protein S9	40S ribosomal protein S9;Uncharacterized protein;cDNA FLJ61636, highly similar to 40S ribosomal protein S9;9 kDa protein	P46781;A9C4C1;C9JM19;B5MCT8;B7Z732;A8MXK4	intracellular;nucleolus;cytoplasm;cytosol;ribosome;small ribosomal subunit;cytosolic small ribosomal subunit;ribonucleoprotein complex;macromolecular complex;organelle;non-membrane-bounded organelle;intracellular organelle;intracellular non-membrane-bounded organelle;organelle part;intracellular part;nuclear part;cytoplasmic part;intracellular organelle part;cell part	nucleobase, nucleoside, nucleotide and nucleic acid metabolic process;translation;translational elongation;translational termination;regulation of translation;nitrogen compound metabolic process;metabolic process;positive regulation of cell proliferation;biosynthetic process;macromolecule biosynthetic process;regulation of biosynthetic process;cellular process;gene expression;regulation of gene e…	nucleic acid binding;RNA binding;structural constituent of ribosome;structural molecule activity;binding;protein binding;rRNA binding;translation regulator activity	Ribosome	Ribosomal protein S4/S9 N-terminal domain;S4	Ribosomal_S4/S9;Ribosomal_S4/S9_euk/arc;Ribosomal_S4/S9_N;Ribosomal_S4_CS;S4_RNA-bd	13500410	IPI00221088
1.25137	0.323512		0.651773	RPS3A	FTE1;MFTL;RPS3A	40S ribosomal protein S3a;v-fos transformation effector protein;cDNA FLJ78591, highly similar to Homo sapiens ribosomal protein S3A (RPS3A), mRNA;Ribosomal protein S3A;cDNA FLJ51870, highly similar to 40S ribosomal protein S3a	40S ribosomal protein S3a;30 kDa protein;Uncharacterized protein;22 kDa protein	P61247;A8K4W0;Q6NXR8;D6RG13;D6RAT0;B7Z3M5;E9PFI5;D6RB09;D6RAS7;D6RED7;D6RI02;D6RGE0	intracellular;nucleus;nucleolus;cytoplasm;cytosol;ribosome;small ribosomal subunit;cytosolic small ribosomal subunit;ribonucleoprotein complex;macromolecular complex;organelle;membrane-bounded organelle;non-membrane-bounded organelle;intracellular organelle;intracellular membrane-bounded organelle;intracellular non-membrane-bounded organelle;organelle part;intracellular part;nuclear part;cytoplas…	nucleobase, nucleoside, nucleotide and nucleic acid metabolic process;translation;translational initiation;translational elongation;translational termination;nitrogen compound metabolic process;induction of apoptosis;metabolic process;biosynthetic process;macromolecule biosynthetic process;cellular process;gene expression;regulation of cell death;positive regulation of cell death;induction of pro…	nucleic acid binding;RNA binding;structural constituent of ribosome;structural molecule activity;binding;protein binding	Ribosome	Ribosomal S3Ae family	Ribosomal_S3Ae;Ribosomal_S3Ae_CS	13385960	IPI00419880
1.25122	0.323335		0.652354	PSMD11	PSMD11	26S proteasome non-ATPase regulatory subunit 11;26S proteasome regulatory subunit p44.5;26S proteasome regulatory subunit RPN6;26S proteasome regulatory subunit S9;cDNA FLJ58882, highly similar to 26S proteasome non-ATPase regulatory subunit 11;Proteasome 26S non-ATPase subunit 11 variant	Proteasome 26S non-ATPase subunit 11 variant (Fragment)	O00231;B4DTS5;Q53FT5	proteasome complex;macromolecular complex;protein complex;intracellular part;cell part	cell cycle checkpoint;G1-S transition of mitotic cell cycle;S phase of mitotic cell cycle;M-G1 transition of mitotic cell cycle;mitotic cell cycle;nucleobase, nucleoside, nucleotide and nucleic acid metabolic process;proteolysis;ubiquitin-dependent protein catabolic process;regulation of cellular amino acid metabolic process;nitrogen compound metabolic process;apoptosis;response to stress;respons…	binding;protein binding	Proteasome	PCI	PAM;PCI_dom;WHTH_trsnscrt_rep_DNA-bd	585020	IPI00105598
1.24829	0.319954		0.663557	CCT8	C21orf112;CCT8;CCTQ;KIAA0002	CCT-theta;Renal carcinoma antigen NY-REN-15;T-complex protein 1 subunit theta;Chaperonin containing TCP1, subunit 8 (Theta) variant	T-complex protein 1 subunit theta;59 kDa protein	P50990;Q53HU0	cytoplasm;microtubule organizing center;cytosol;cytoskeleton;inclusion body;aggresome;organelle;non-membrane-bounded organelle;intracellular organelle;intracellular non-membrane-bounded organelle;organelle part;intracellular part;cytoskeletal part;cytoplasmic part;intracellular organelle part;cell part;intermediate filament cytoskeleton	protein folding;'de novo' protein folding;metabolic process;cellular process;protein metabolic process;macromolecule metabolic process;cellular metabolic process;primary metabolic process;cellular macromolecule metabolic process;cellular protein metabolic process;'de novo' posttranslational protein folding	nucleotide binding;catalytic activity;binding;protein binding;ATP binding;pyrophosphatase activity;hydrolase activity;hydrolase activity, acting on acid anhydrides;hydrolase activity, acting on acid anhydrides, in phosphorus-containing anhydrides;ATPase activity;purine nucleotide binding;nucleoside-triphosphatase activity;adenyl nucleotide binding;ribonucleotide binding;purine ribonucleotide bind…		Cpn60_TCP1	Chap_CCT_theta;Chaperone_TCP-1;Chaperonin_TCP-1_CS;Cpn60/TCP-1	9783920	IPI00784090
1.2482	0.319852		0.663896	RPS6	OK/SW-cl.2;RPS6;hCG_1741512;RP11-513M16.6-001;hCG_1741512;RP11-513M16.6-002;RPS6	40S ribosomal protein S6;Phosphoprotein NP33;cDNA FLJ78049, highly similar to Homo sapiens ribosomal protein S6 (RPS6), mRNA;cDNA, FLJ92127, Homo sapiens ribosomal protein S6 (RPS6), mRNA;Ribosomal protein S6;Ribosomal protein S6, isoform CRA_e;PNAS-20;Ribosomal protein S6, isoform CRA_a	40S ribosomal protein S6;PNAS-20	P62753;A2A3R6;Q96DV6;Q9BZU1;A2A3R5	intracellular;nucleus;nucleolus;cytosol;ribosome;small ribosomal subunit;cytosolic small ribosomal subunit;ribonucleoprotein complex;macromolecular complex;organelle;membrane-bounded organelle;non-membrane-bounded organelle;intracellular organelle;intracellular membrane-bounded organelle;intracellular non-membrane-bounded organelle;organelle part;intracellular part;nuclear part;cytoplasmic part;i…	ribosomal small subunit assembly;nucleobase, nucleoside, nucleotide and nucleic acid metabolic process;rRNA processing;RNA processing;translation;translational elongation;translational termination;nitrogen compound metabolic process;signal transduction;cell surface receptor linked signaling pathway;enzyme linked receptor protein signaling pathway;transmembrane receptor protein tyrosine kinase sig…	structural constituent of ribosome;structural molecule activity;binding;protein binding	Ribosome;mTOR signaling pathway;Insulin signaling pathway	Ribosomal protein S6e	Ribosomal_S6_euk;Ribosomal_S6e;Ribosomal_S6e_CS	8369100	IPI00021840
1.24662	0.318026		0.669978	RPS15A	OK/SW-cl.82;RPS15A;hCG_1994130	40S ribosomal protein S15a;cDNA FLJ77670, highly similar to Homo sapiens ribosomal protein S15a (RPS15A), mRNA;cDNA FLJ30359 fis, clone BRACE2007760, highly similar to 40S RIBOSOMAL PROTEIN S15A;cDNA, FLJ92249, Homo sapiens ribosomal protein S15a (RPS15A), mRNA;HCG1994130, isoform CRA_a	40S ribosomal protein S15a	P62244;A8K7H3;B2R4W8	intracellular;cytoplasm;mitochondrion;cytosol;ribosome;small ribosomal subunit;cytosolic small ribosomal subunit;ribonucleoprotein complex;macromolecular complex;organelle;membrane-bounded organelle;non-membrane-bounded organelle;intracellular organelle;intracellular membrane-bounded organelle;intracellular non-membrane-bounded organelle;organelle part;intracellular part;cytoplasmic part;intracel…	nucleobase, nucleoside, nucleotide and nucleic acid metabolic process;translation;translational elongation;translational termination;nitrogen compound metabolic process;metabolic process;positive regulation of cell proliferation;biosynthetic process;macromolecule biosynthetic process;response to biotic stimulus;response to virus;cellular process;gene expression;viral reproduction;cellular compone…	nucleic acid binding;RNA binding;structural constituent of ribosome;structural molecule activity;binding;protein binding	Ribosome	Ribosomal protein S8	Ribosomal_S8	3298100	IPI00221091
1.24576	0.317024		0.673321	WDR1	WDR1;hCG_19377	Actin-interacting protein 1;NORI-1;WD repeat-containing protein 1;Putative uncharacterized protein WDR1;WD repeat domain 1, isoform CRA_a;WD repeat-containing protein 1 isoform 1 variant	Isoform 1 of WD repeat-containing protein 1;Uncharacterized protein	O75083-1;O75083;A8MVA9;Q53GN4;Q53H17;Q59ER5;D6RD66	extracellular region;cytoplasm;cytosol;cytoskeleton;organelle;non-membrane-bounded organelle;intracellular organelle;intracellular non-membrane-bounded organelle;intracellular part;cytoplasmic part;cell part	cell activation;platelet degranulation;system process;transport;exocytosis;blood coagulation;hemostasis;sensory perception;sensory perception of sound;cellular process;vesicle-mediated transport;platelet activation;multicellular organismal process;secretion by cell;secretion;coagulation;neurological system process;regulation of body fluid levels;sensory perception of mechanical stimulus;establish…	actin binding;binding;protein binding;cytoskeletal protein binding		WD domain, G-beta repeat	G-protein_beta_WD-40_rep;WD40/YVTN_repeat-like_dom;WD40_repeat;WD40_repeat_2;WD40_repeat_CS;WD40_repeat_dom;WD40_repeat_sg;WD40_repeat-like_dom;N2O_reductase_N	5652480	IPI00746165
1.2428	0.313597		0.684816	ACOT7	ACOT7;BACH;ACOT7;BACH;ACOT7;BACH;ACOT7;BACH;ACOT7;BACH;ACOT7;BACH	Acyl-CoA thioesterase 7;Brain acyl-CoA hydrolase;CTE-IIa;Cytosolic acyl coenzyme A thioester hydrolase;Long chain acyl-CoA thioester hydrolase;cDNA FLJ32606 fis, clone STOMA1000186, highly similar to Homo sapiens acyl-CoA thioesterase 7 (ACOT7), transcript variant hBACHa, mRNA;cDNA FLJ60167, highly similar to Cytosolic acyl coenzyme A thioester hydrolase(EC 3.1.2.2);cDNA FLJ52849, highly similar …	Isoform 1 of Cytosolic acyl coenzyme A thioester hydrolase;cytosolic acyl coenzyme A thioester hydrolase isoform hBACHa;Isoform 5 of Cytosolic acyl coenzyme A thioester hydrolase;Isoform 6 of Cytosolic acyl coenzyme A thioester hydrolase;Isoform 3 of Cytos	O00154-1;O00154;O00154-4;O00154;B3KQ12;O00154-5;O00154;O00154-6;O00154;O00154-3;O00154;B4DUX0;O00154-2;O00154;B7Z957	nucleus;nucleolus;cytoplasm;mitochondrion;cytosol;organelle;membrane-bounded organelle;non-membrane-bounded organelle;intracellular organelle;intracellular membrane-bounded organelle;intracellular non-membrane-bounded organelle;organelle part;intracellular part;nuclear part;cytoplasmic part;intracellular organelle part;cell part	organic acid metabolic process;lipid metabolic process;fatty acid metabolic process;metabolic process;catabolic process;fatty acid catabolic process;cellular process;lipid catabolic process;organic acid catabolic process;carboxylic acid metabolic process;monocarboxylic acid metabolic process;cellular ketone metabolic process;oxoacid metabolic process;cellular metabolic process;primary metabolic p…	fatty-acyl-CoA binding;catalytic activity;carboxylesterase activity;binding;fatty acid binding;lipid binding;CoA hydrolase activity;palmitoyl-CoA hydrolase activity;acyl-CoA thioesterase activity;hydrolase activity;hydrolase activity, acting on ester bonds;thiolester hydrolase activity;carboxylic acid binding;monocarboxylic acid binding;acyl-CoA hydrolase activity;cofactor binding;coenzyme bindin…	Biosynthesis of unsaturated fatty acids	4HBT	Thioestr_supf	1446530	IPI00010415
1.24241	0.313143		0.686346	ZAP70	SRK;ZAP70	70 kDa zeta-associated protein;Syk-related tyrosine kinase;Tyrosine-protein kinase ZAP-70;cDNA FLJ60205, highly similar to Tyrosine-protein kinase ZAP-70 (EC 2.7.10.2)	Isoform 1 of Tyrosine-protein kinase ZAP-70	P43403-1;P43403;B4E0E2	cytoplasm;cytosol;plasma membrane;membrane;macromolecular complex;T cell receptor complex;protein complex;receptor complex;intracellular part;membrane part;cytoplasmic part;plasma membrane part;cell part	cell activation;activation of immune response;immune system process;immune response-activating cell surface receptor signaling pathway;leukocyte differentiation;regulation of immune system process;positive regulation of immune system process;regulation of leukocyte activation;positive regulation of leukocyte activation;immune response-activating signal transduction;immune response-regulating sign…	nucleotide binding;catalytic activity;protein kinase activity;protein tyrosine kinase activity;non-membrane spanning protein tyrosine kinase activity;binding;protein binding;ATP binding;kinase activity;transferase activity;transferase activity, transferring phosphorus-containing groups;phosphotransferase activity, alcohol group as acceptor;purine nucleotide binding;adenyl nucleotide binding;ribon…	Natural killer cell mediated cytotoxicity;T cell receptor signaling pathway;Primary immunodeficiency	SH2;Pkinase_Tyr	Kinase_SYK/ZAP-70_inter-SH2;Kinase-like_dom;Prot_kinase_cat_dom;Protein_kinase_ATP_BS;Ser-Thr/Tyr-Pkinase;SH2;Tyr_kinase_non-rcpt_SYK/ZAP70;Tyr_Pkinase_cat_dom;Tyr_prot_kinase_AS	4043150	IPI00329789
1.2413	0.311847		0.690716	RPS26	RPS26;RP11-151A6.3-001;hCG_1745083;LOC285938;tcag7.125;RPS26L1;RPS26P11	40S ribosomal protein S26;Ribosomal protein 26 (RPS26) pseudogene;HCG1745083;Putative uncharacterized protein RPS26;Similar to 40S ribosomal protein S26;Ribosomal protein S26;Putative 40S ribosomal protein S26-like 1	40S ribosomal protein S26;Putative 40S ribosomal protein S26-like 1;13 kDa protein	P62854;Q5JVH5;Q75MH1;Q76N56;Q76N57;Q5JNZ5	intracellular;cytosol;ribosome;small ribosomal subunit;cytosolic small ribosomal subunit;ribonucleoprotein complex;macromolecular complex;organelle;non-membrane-bounded organelle;intracellular organelle;intracellular non-membrane-bounded organelle;organelle part;intracellular part;cytoplasmic part;intracellular organelle part;cell part	nucleobase, nucleoside, nucleotide and nucleic acid metabolic process;translation;translational elongation;translational termination;nitrogen compound metabolic process;metabolic process;biosynthetic process;macromolecule biosynthetic process;negative regulation of metabolic process;cellular process;gene expression;regulation of gene expression;negative regulation of macromolecule metabolic proce…	nucleic acid binding;RNA binding;mRNA binding;structural constituent of ribosome;structural molecule activity;binding;protein binding	Ribosome	Ribosomal protein S26e	Ribosomal_S26e	1284500	IPI00655650
1.2411	0.311614		0.691502	ARHGAP15	ARHGAP15;BM-024;BM-030;BM-046	ArhGAP15;Rho GTPase-activating protein 15;Rho-type GTPase-activating protein 15;cDNA FLJ56761, highly similar to Homo sapiens Rho GTPase activating protein 15 (ARHGAP15), mRNA	Rho GTPase-activating protein 15	Q53QZ3;B4E0R3	intracellular;cytoplasm;cytosol;membrane;intracellular part;cytoplasmic part;cell part	regulation of nucleotide metabolic process;signal transduction;small GTPase mediated signal transduction;regulation of cell shape;regulation of catabolic process;regulation of signal transduction;cellular process;regulation of nucleobase, nucleoside, nucleotide and nucleic acid metabolic process;regulation of metabolic process;regulation of signaling;regulation of nucleotide catabolic process;reg…	small GTPase regulator activity;GTPase activator activity;Ras GTPase activator activity;Rho GTPase activator activity;binding;protein binding;enzyme activator activity;enzyme regulator activity;Rac GTPase activator activity;GTPase regulator activity;nucleoside-triphosphatase regulator activity		PH;RhoGAP	PH_type;Pleckstrin_homology;Rho_GTPase_activating;Rho_GTPase_activation_prot;RhoGAP_dom	655200	IPI00182116
1.24027	0.310655		0.694745	PPIA	CYPA;PPIA;PPIA	Cyclophilin A;Cyclosporin A-binding protein;Peptidyl-prolyl cis-trans isomerase A;Rotamase A;Peptidyl-prolyl cis-trans isomerase	Peptidyl-prolyl cis-trans isomerase A;Peptidyl-prolyl cis-trans isomerase;13 kDa protein	P62937;A8K220;A8K486;B2RE56;Q71V99;C9J5S7;B4DM82	extracellular region;nucleus;cytoplasm;cytosol;organelle;membrane-bounded organelle;intracellular organelle;intracellular membrane-bounded organelle;intracellular part;cytoplasmic part;cell part	cell activation;immune system process;platelet degranulation;nucleobase, nucleoside, nucleotide and nucleic acid metabolic process;DNA metabolic process;DNA replication;RNA-dependent DNA replication;DNA recombination;protein folding;nitrogen compound metabolic process;transport;exocytosis;cellular component movement;blood coagulation;hemostasis;metabolic process;biosynthetic process;macromolecule…	peptidyl-prolyl cis-trans isomerase activity;catalytic activity;binding;protein binding;isomerase activity;cis-trans isomerase activity;peptide binding;virion binding;unfolded protein binding		Cyclophilin type peptidyl-prolyl cis-trans isomerase/CLD	Cyclophilin-like;Pep-Pro_Isoase_cyclophilin_CS;PPIase_cyclophilin	27211600	IPI00419585
1.23914	0.309342		0.699191	NUP93	KIAA0095;NUP93	93 kDa nucleoporin;Nuclear pore complex protein Nup93;Nucleoporin Nup93;cDNA FLJ78686, highly similar to Homo sapiens nucleoporin 93kDa (NUP93), mRNA;cDNA FLJ32075 fis, clone OCBBF1000146, highly similar to Nuclear pore complex protein Nup93;cDNA FLJ58756, highly similar to Nuclear pore complex protein Nup93	Nuclear pore complex protein Nup93;cDNA FLJ58756, highly similar to Nuclear pore complex protein Nup93	Q8N1F7;A8K897;B3KPQ8	nucleus;nuclear envelope;nuclear pore;organelle envelope;envelope;macromolecular complex;organelle;membrane-bounded organelle;intracellular organelle;intracellular membrane-bounded organelle;protein complex;organelle part;intracellular part;membrane part;nuclear part;intracellular organelle part;cell part;pore complex	carbohydrate metabolic process;transport;metabolic process;carbohydrate transport;hexose transport;cellular process;regulation of glucose transport;protein transport;monosaccharide transport;glucose transport;nucleobase, nucleoside, nucleotide and nucleic acid transport;viral reproduction;regulation of localization;primary metabolic process;establishment of protein localization;nucleic acid trans…	binding;protein binding	RNA transport	Nic96	Nucleoporin_int_Nup93/Nic96	1288600	IPI00397904
1.23821	0.308261		0.702859	MCM5	CDC46;MCM5;hCG_41525;RP5-824I19__A.1-001;hCG_41525;MCM5;RP5-824I19__A.1-002	CDC46 homolog;DNA replication licensing factor MCM5;P1-CDC46;cDNA FLJ78580, highly similar to Homo sapiens MCM5 minichromosome maintenance deficient 5, cell division cycle 46 (MCM5), mRNA;cDNA, FLJ92902, Homo sapiens MCM5 minichromosome maintenance deficient 5, celldivision cycle 46 (S. cerevisiae) (MCM5), mRNA;MCM5 minichromosome maintenance deficient 5, cell division cycle 46 (S. cerevisiae), i…	DNA replication licensing factor MCM5;Uncharacterized protein;Minichromosome maintenance complex component 5;cDNA FLJ54759, highly similar to DNA replication licensing factor MCM5;Minichromosome maintenance deficient protein 5 variant (Fragment)	P33992;A8K521;B1AHB0;B4DQ39;Q53FG5;E7EQY5;B1AHB1;B3KVF0;B4DVK5;Q59F49	nucleus;nucleoplasm;macromolecular complex;MCM complex;organelle;membrane-bounded organelle;intracellular organelle;intracellular membrane-bounded organelle;protein complex;organelle part;intracellular part;chromosomal part;nuclear part;intracellular organelle part;nucleoplasm part;nuclear chromosome part;cell part	cell cycle checkpoint;G1-S transition of mitotic cell cycle;S phase of mitotic cell cycle;M-G1 transition of mitotic cell cycle;mitotic cell cycle;nucleobase, nucleoside, nucleotide and nucleic acid metabolic process;DNA metabolic process;DNA replication;DNA-dependent DNA replication initiation;DNA strand elongation involved in DNA replication;transcription, DNA-dependent;regulation of transcript…	nucleotide binding;nucleic acid binding;DNA binding;catalytic activity;helicase activity;binding;protein binding;ATP binding;pyrophosphatase activity;hydrolase activity;hydrolase activity, acting on acid anhydrides;hydrolase activity, acting on acid anhydrides, in phosphorus-containing anhydrides;purine nucleotide binding;nucleoside-triphosphatase activity;adenyl nucleotide binding;ribonucleotide…	DNA replication;Cell cycle;Cell cycle - yeast;Meiosis - yeast	MCM	DNA-dep_ATPase_MCM;DNA-dep_ATPase_MCM_CS;MCM_5;NA-bd_OB-fold;NA-bd_OB-fold-like	16946600	IPI00018350
1.23597	0.305642		0.711778	PHGDH	PGDH3;PHGDH	D-3-phosphoglycerate dehydrogenase;cDNA FLJ35987 fis, clone TESTI2014269, highly similar to D-3-phosphoglycerate dehydrogenase (EC 1.1.1.95)	D-3-phosphoglycerate dehydrogenase	O43175;B3KSC3		organic acid metabolic process;cellular amino acid metabolic process;L-serine metabolic process;L-serine biosynthetic process;nitrogen compound metabolic process;brain development;metabolic process;cellular amino acid biosynthetic process;biosynthetic process;serine family amino acid metabolic process;serine family amino acid biosynthetic process;amine metabolic process;amine biosynthetic process…	nucleotide binding;catalytic activity;phosphoglycerate dehydrogenase activity;binding;electron carrier activity;oxidoreductase activity;oxidoreductase activity, acting on CH-OH group of donors;oxidoreductase activity, acting on the CH-OH group of donors, NAD or NADP as acceptor;cofactor binding;coenzyme binding;NAD binding	Glycine, serine and threonine metabolism;Methane metabolism	2-Hacid_dh;2-Hacid_dh_C	D-3-Phosphoglycerate_DH;D-isomer_2_OHA_DH_cat_dom;D-isomer_2_OHA_DH_NAD-bd;NAD(P)-bd_dom	4538010	IPI00011200
1.23442	0.303835		0.717953	ASCC3L1	ASCC3L1;HELIC2;KIAA0788;SNRNP200	Activating signal cointegrator 1 complex subunit 3-like 1;BRR2 homolog;U5 small nuclear ribonucleoprotein 200 kDa helicase;U5 snRNP-specific 200 kDa protein;SNRNP200 protein;cDNA FLJ13778 fis, clone PLACE4000431, highly similar to H.sapiens U5 snRNP-specific 200kD protein;cDNA FLJ55548, highly similar to U5 small nuclear ribonucleoprotein 200 kDa helicase (EC 3.6.1.-);Putative RNA helicase;cDNA F…	Isoform 1 of U5 small nuclear ribonucleoprotein 200 kDa helicase;u5 small nuclear ribonucleoprotein 200 kDa helicase-like, partial;cDNA FLJ55548, highly similar to U5 small nuclear ribonucleoprotein 200 kDa helicase;cDNA FLJ56901, highly similar to U5 smal	O75643-1;O75643;A4FU77;Q9H8B9;B4E150;Q9UNV9;B4E0P5	nucleus;nucleoplasm;spliceosomal complex;U5 snRNP;nucleolus;ribonucleoprotein complex;small nuclear ribonucleoprotein complex;macromolecular complex;organelle;membrane-bounded organelle;non-membrane-bounded organelle;intracellular organelle;intracellular membrane-bounded organelle;intracellular non-membrane-bounded organelle;organelle part;intracellular part;nuclear part;intracellular organelle p…	cis assembly of pre-catalytic spliceosome;RNA splicing, via transesterification reactions;RNA splicing, via transesterification reactions with bulged adenosine as nucleophile;nuclear mRNA splicing, via spliceosome;system process;nucleobase, nucleoside, nucleotide and nucleic acid metabolic process;RNA processing;mRNA processing;nitrogen compound metabolic process;sensory perception;visual percept…	nucleotide binding;nucleic acid binding;catalytic activity;helicase activity;binding;protein binding;ATP binding;ATP-dependent helicase activity;pyrophosphatase activity;hydrolase activity;hydrolase activity, acting on acid anhydrides;hydrolase activity, acting on acid anhydrides, in phosphorus-containing anhydrides;ATPase activity;purine nucleotide binding;nucleoside-triphosphatase activity;aden…	Spliceosome	DEAD;Helicase conserved C-terminal domain;Sec63	ATPase_AAA+_core;DEAD-like_helicase;DNA/RNA_helicase_DEAD/DEAH_N;Helicase_C;Sec63-dom;Sec63-domain	16816430	IPI00420014
1.23066	0.299436		0.733065	MYO7A	MYO7A;USH1B;MYO7A;USH1B;MYO7A;USH1B;MYO7A;USH1B;MYO7A;MYO7A;USH1B	Myosin-VIIa;Putative uncharacterized protein MYO7A;MYO7A variant protein	Isoform 1 of Myosin-VIIa;254 kDa protein;Isoform 6 of Myosin-VIIa;Isoform 2 of Myosin-VIIa;Isoform 7 of Myosin-VIIa;Uncharacterized protein;Isoform 5 of Myosin-VIIa;MYO7A variant protein	Q13402-1;Q13402;Q13402-6;Q13402;Q13402-2;Q13402;Q13402-7;Q13402;B9A011;Q13402-5;Q13402;B0I1T3	photoreceptor outer segment;photoreceptor inner segment;cytoplasm;lysosomal membrane;vacuolar membrane;cytosol;cytoskeleton;microvillus;cilium;membrane;cytoplasmic membrane-bounded vesicle;apical plasma membrane;myosin complex;organelle membrane;cytoplasmic vesicle;nonmotile primary cilium;vesicle;membrane-bounded vesicle;stereocilium;macromolecular complex;melanosome;cell projection;organelle;me…	phagolysosome assembly;system process;transport;endocytosis;vesicle fusion;phagocytosis;cellular membrane fusion;organelle organization;vacuole organization;lysosome organization;sensory perception;visual perception;sensory perception of sound;anatomical structure morphogenesis;post-embryonic morphogenesis;organ morphogenesis;cellular process;membrane invagination;cellular component organization;…	microfilament motor activity;nucleotide binding;motor activity;actin binding;catalytic activity;binding;protein binding;calmodulin binding;ATP binding;cytoskeletal protein binding;pyrophosphatase activity;hydrolase activity;hydrolase activity, acting on acid anhydrides;hydrolase activity, acting on acid anhydrides, in phosphorus-containing anhydrides;purine nucleotide binding;nucleoside-triphosph…		Myosin head (motor domain);FERM central domain;IQ;MyTH4;FERM N-terminal domain	Band_41_domain;FERM/acyl-CoA-bd_prot_3-hlx;FERM_central;FERM_domain;FERM_N;IQ_motif_EF-hand-BS;Myosin_head_motor_dom;MyTH4_dom;PH_type;SH3_domain	748980	IPI00013193
1.22751	0.295741		0.74584	MCM2	BM28;CCNL1;CDCL1;KIAA0030;MCM2;MCM2	cDNA FLJ53276, moderately similar to DNA replication licensing factor MCM2;DNA replication licensing factor MCM2;Minichromosome maintenance protein 2 homolog;Nuclear protein BM28;cDNA FLJ46429 fis, clone THYMU3014372, highly similar to DNA replication licensing factor MCM2;cDNA FLJ55651, highly similar to DNA replication licensing factor MCM2;MCM2 protein	cDNA FLJ53276, moderately similar to DNA replication licensing factor MCM2;DNA replication licensing factor MCM2;cDNA FLJ46429 fis, clone THYMU3014372, highly similar to DNA replication licensing factor MCM2	B7Z8Z6;P49736;B3KXZ4;B4DSV5;Q9BWF4	nucleus;organelle;membrane-bounded organelle;intracellular organelle;intracellular membrane-bounded organelle;intracellular part;cell part;chromatin;origin recognition complex;nucleoplasm;nuclear origin of replication recognition complex;macromolecular complex;MCM complex;protein complex;organelle part;chromosomal part;nuclear part;intracellular organelle part;nucleoplasm part;nuclear chromosome …	nucleobase, nucleoside, nucleotide and nucleic acid metabolic process;DNA metabolic process;DNA replication;DNA-dependent DNA replication initiation;nitrogen compound metabolic process;metabolic process;biosynthetic process;macromolecule biosynthetic process;cellular process;cellular nitrogen compound metabolic process;cellular macromolecule biosynthetic process;macromolecule metabolic process;ce…	nucleotide binding;nucleic acid binding;DNA binding;binding;ATP binding;purine nucleotide binding;adenyl nucleotide binding;ribonucleotide binding;purine ribonucleotide binding;adenyl ribonucleotide binding;purine ribonucleoside triphosphate binding;DNA replication origin binding;catalytic activity;helicase activity;protein binding;pyrophosphatase activity;hydrolase activity;hydrolase activity, a…	DNA replication;Cell cycle;Cell cycle - yeast;Meiosis - yeast	MCM;MCM2_N	DNA-dep_ATPase_MCM;DNA-dep_ATPase_MCM_CS;MCM_2;NA-bd_OB-fold;NA-bd_OB-fold-like	7934260	IPI00922181
1.22674	0.294834		0.748987	HSPA8	HSC70;HSP73;HSPA10;HSPA8;HSC70;HSP73;HSPA10;HSPA8	Heat shock 70 kDa protein 8;Heat shock cognate 71 kDa protein;cDNA FLJ38781 fis, clone LIVER2000216, highly similar to HEAT SHOCK COGNATE 71 kDa PROTEIN;cDNA FLJ55485, highly similar to Heat shock cognate 71 kDa protein;Heat shock 70kDa protein 8 isoform 1 variant;HSPA8 protein;Heat shock 70kDa protein 8 isoform 2 variant;cDNA FLJ59163, highly similar to Heat shock cognate 71 kDa protein	Isoform 1 of Heat shock cognate 71 kDa protein;Uncharacterized protein;cDNA FLJ59163, highly similar to Heat shock cognate 71 kDa protein	P11142-1;P11142;B3KTV0;B4E1Q1;Q53GZ6;Q96IS6;E9PKE3;P11142-2;P11142;E7ET08;Q53HF2;E9PN89;E9PNE6;B4DTX2;E9PPY6;E9PLF4;E9PK54;E9PQK7;E9PQQ4;E9PN25	intracellular;cytoplasm;cytosol;plasma membrane;cell surface;vesicle membrane;membrane;cytoplasmic membrane-bounded vesicle;ribonucleoprotein complex;cytoplasmic vesicle membrane;coated vesicle membrane;clathrin coated vesicle membrane;organelle membrane;cytoplasmic vesicle;vesicle;membrane-bounded vesicle;macromolecular complex;melanosome;organelle;membrane-bounded organelle;intracellular organe…	regulation of neurotransmitter levels;nucleobase, nucleoside, nucleotide and nucleic acid metabolic process;protein folding;nitrogen compound metabolic process;transport;neurotransmitter transport;post-Golgi vesicle-mediated transport;response to stress;response to unfolded protein;cell communication;cell-cell signaling;synaptic transmission;neurotransmitter secretion;metabolic process;response t…	nucleotide binding;catalytic activity;binding;protein binding;ATP binding;pyrophosphatase activity;hydrolase activity;hydrolase activity, acting on acid anhydrides;hydrolase activity, acting on acid anhydrides, in phosphorus-containing anhydrides;ATPase activity;purine nucleotide binding;nucleoside-triphosphatase activity;adenyl nucleotide binding;ribonucleotide binding;purine ribonucleotide bind…	Spliceosome;MAPK signaling pathway;Protein processing in endoplasmic reticulum;Endocytosis;Antigen processing and presentation;Toxoplasmosis;Measles	HSP70	Heat_shock_70_CS;Hsp_70;Hsp70	113483130	IPI00003865
1.22672	0.29481		0.74907	YWHAZ	CHGC;SCG2	Chromogranin-C;Secretogranin II;Secretogranin-2;Secretoneurin;cDNA FLJ51276, highly similar to Secretogranin-2	Secretogranin-2;cDNA FLJ51276, highly similar to Secretogranin-2	P13521;B4DQJ6;E7EW97	extracellular region;extracellular space;extracellular region part	MAPKKK cascade;angiogenesis;regulation of endothelial cell proliferation;negative regulation of endothelial cell proliferation;positive regulation of endothelial cell proliferation;immune system process;transport;cellular component movement;chemotaxis;response to stress;defense response;inflammatory response;signal transduction;intracellular protein kinase cascade;positive regulation of cell prol…	receptor binding;cytokine activity;binding;protein binding;chemoattractant activity		Granin	Chromogranin_CS;Granin	1154100	IPI00009362
1.22672	0.29481		0.74907	SCG2	YWHAZ	14-3-3 protein zeta/delta;Protein kinase C inhibitor protein 1;Tyrosine 3-monooxygenase/tryptophan 5-monooxygenase activation protein zeta polypeptide;cDNA FLJ51775, highly similar to 14-3-3 protein zeta/delta;cDNA, FLJ79516, highly similar to 14-3-3 protein zeta/delta	Uncharacterized protein;14-3-3 protein zeta/delta;cDNA FLJ51775, highly similar to 14-3-3 protein zeta/delta;cDNA, FLJ79516, highly similar to 14-3-3 protein zeta/delta	E7EX29;P63104;D0PNI1;E7ESK7;B7Z465;E7EX24;B0AZS6	cell fraction;soluble fraction;nucleus;cytoplasm;mitochondrion;cytosol;postsynaptic density;cytoplasmic membrane-bounded vesicle;cytoplasmic vesicle;vesicle;membrane-bounded vesicle;macromolecular complex;melanosome;organelle;membrane-bounded organelle;intracellular organelle;intracellular membrane-bounded organelle;protein complex;organelle part;intracellular part;cytoskeletal part;cytoplasmic p…	cell activation;histamine secretion;histamine secretion involved in inflammatory response;histamine secretion by mast cell;nucleobase, nucleoside, nucleotide and nucleic acid metabolic process;protein targeting;protein targeting to mitochondrion;nitrogen compound metabolic process;transport;mitochondrial transport;intracellular protein transport;anti-apoptosis;signal transduction;blood coagulatio…	binding;protein binding;protein domain specific binding;transcription factor binding;protein complex binding;catalytic activity;monooxygenase activity;oxidoreductase activity	Cell cycle;Oocyte meiosis;Neurotrophin signaling pathway	2003-03-14	14-3-3;14-3-3_CS;14-3-3_domain	1154100	IPI00982101
1.2265	0.294544		0.749992	BOLA2	BOLA2;BOLA2A;BOLA2B;My016;BOLA2;BOLA2A;BOLA2B;My016	BolA-like protein 2;Putative uncharacterized protein BOLA2B	BolA-like protein 2;Isoform 2 of BolA-like protein 2	Q9H3K6-1;Q9H3K6;Q9H3K6-2;Q9H3K6;C9JGX8					BolA	BolA	1195100	IPI00301434
1.22566	0.293557		0.753421	RPS18	D6S218E;RPS18	40S ribosomal protein S18;Ke-3	40S ribosomal protein S18	P62269	intracellular;cytoplasm;cytosol;ribosome;small ribosomal subunit;cytosolic small ribosomal subunit;ribonucleoprotein complex;macromolecular complex;organelle;non-membrane-bounded organelle;intracellular organelle;intracellular non-membrane-bounded organelle;organelle part;intracellular part;cytoplasmic part;intracellular organelle part;cell part	nucleobase, nucleoside, nucleotide and nucleic acid metabolic process;translation;translational elongation;translational termination;nitrogen compound metabolic process;metabolic process;biosynthetic process;macromolecule biosynthetic process;cellular process;gene expression;viral reproduction;cellular component organization;RNA metabolic process;viral infectious cycle;viral transcription;protein…	nucleic acid binding;RNA binding;structural constituent of ribosome;structural molecule activity;binding;rRNA binding	Ribosome	Ribosomal protein S13/S18	Ribosomal_S13;Ribosomal_S13_CS;Ribosomal_S13-like_H2TH	11693810	IPI00013296
1.22557	0.293449		0.753799	ATP5B	ATP5B;ATPMB;ATPSB	ATP synthase subunit beta, mitochondrial;ATP synthase subunit beta	ATP synthase subunit beta, mitochondrial	P06576;Q0QEN7	mitochondrial proton-transporting ATP synthase complex, catalytic core F(1);mitochondrion;mitochondrial inner membrane;mitochondrial proton-transporting ATP synthase complex;mitochondrial proton-transporting ATP synthase, catalytic core;mitochondrial matrix;plasma membrane;nucleoid;cell surface;membrane;proton-transporting two-sector ATPase complex;organelle inner membrane;organelle membrane;mito…	angiogenesis;generation of precursor metabolites and energy;nucleobase, nucleoside, nucleotide and nucleic acid metabolic process;purine nucleotide metabolic process;purine nucleotide biosynthetic process;ADP biosynthetic process;purine nucleotide catabolic process;ATP catabolic process;lipid metabolic process;nucleoside phosphate metabolic process;ATP biosynthetic process;nitrogen compound metab…	nucleotide binding;catalytic activity;signal transducer activity;receptor activity;transmembrane receptor activity;receptor binding;transporter activity;binding;calcium ion binding;protein binding;ATP binding;cation transmembrane transporter activity;hydrogen-exporting ATPase activity, phosphorylative mechanism;ion transmembrane transporter activity;monovalent inorganic cation transmembrane trans…	Oxidative phosphorylation;Alzheimer's disease;Parkinson's disease;Huntington's disease	ATP synthase alpha/beta family, nucleotide-binding domain;ATP synthase alpha/beta chain, C terminal domain;ATP synthase alpha/beta family, beta-barrel domain	ATPase_a/bsu_AS;ATPase_a/bsu_nucl-bd;ATPase_AAA+_core;ATPase_F1/A1-cplx_a/bsu_N;ATPase_F1/V1/A1-cplx_a/bsu_C;ATPase_F1/V1/A1-cplx_a/bsu_N;ATPase_F1-cplx_bsu	47566660	IPI00303476
1.22469	0.292412		0.757407	PHB2	BAP;PHB2;REA	B-cell receptor-associated protein BAP37;D-prohibitin;Prohibitin-2;Repressor of estrogen receptor activity;PNAS-141;cDNA FLJ56579, highly similar to Prohibitin-2;cDNA FLJ60175, highly similar to Prohibitin-2	Prohibitin-2;30 kDa protein;cDNA FLJ56579, highly similar to Prohibitin-2;24 kDa protein;cDNA FLJ60175, highly similar to Prohibitin-2;29 kDa protein	Q99623;Q9BXV3;B4DP75;B4DW05	nucleus;cytoplasm;mitochondrion;mitochondrial inner membrane;membrane;organelle inner membrane;organelle membrane;mitochondrial membrane;organelle;membrane-bounded organelle;intracellular organelle;intracellular membrane-bounded organelle;organelle part;intracellular part;mitochondrial part;cytoplasmic part;intracellular organelle part;cell part	morphogenesis of a branching structure;morphogenesis of an epithelium;developmental process involved in reproduction;nucleobase, nucleoside, nucleotide and nucleic acid metabolic process;transcription, DNA-dependent;regulation of transcription, DNA-dependent;nitrogen compound metabolic process;metabolic process;negative regulation of cell proliferation;biosynthetic process;macromolecule biosynthe…	signal transducer activity;receptor activity;receptor binding;binding;protein binding;transcription repressor activity;specific transcriptional repressor activity;estrogen receptor binding;transcription regulator activity;nuclear hormone receptor binding;steroid hormone receptor binding;hormone receptor binding;molecular transducer activity		Band_7	Band_7;Prohibitin	3188120	IPI00027252
1.22335	0.290835		0.762906	RPL11	RPL11;hCG_1739238;RP11-223J15.3-001;RPL11;RP11-223J15.3-005;RPL11;RP11-223J15.3-004;RPL11	60S ribosomal protein L11;CLL-associated antigen KW-12;Cell growth-inhibiting protein 34;cDNA, FLJ92077, Homo sapiens ribosomal protein L11 (RPL11), mRNA;Ribosomal protein L11;Ribosomal protein L11, isoform CRA_b	Isoform 1 of 60S ribosomal protein L11;Isoform 2 of 60S ribosomal protein L11;Ribosomal protein L11;15 kDa protein	P62913-1;P62913;Q08ES8;Q5VVD0;P62913-2;P62913;Q5VVC8;Q5VVC9	intracellular;nucleus;nucleolus;cytosol;ribosome;large ribosomal subunit;cytosolic large ribosomal subunit;ribonucleoprotein complex;macromolecular complex;organelle;membrane-bounded organelle;non-membrane-bounded organelle;intracellular organelle;intracellular membrane-bounded organelle;intracellular non-membrane-bounded organelle;organelle part;intracellular part;nuclear part;cytoplasmic part;i…	nucleobase, nucleoside, nucleotide and nucleic acid metabolic process;rRNA processing;RNA processing;translation;translational elongation;translational termination;protein targeting;nitrogen compound metabolic process;transport;intracellular protein transport;induction of apoptosis;protein localization;metabolic process;biosynthetic process;macromolecule biosynthetic process;embryo development;ce…	nucleic acid binding;RNA binding;structural constituent of ribosome;structural molecule activity;binding;protein binding;rRNA binding	Ribosome	Ribosomal protein L5;ribosomal L5P family C-terminus	Ribosomal_L5;Ribosomal_L5_CS;Ribosomal_L5_domain	8967180	IPI00376798
1.22283	0.290219		0.765059	ENO1	ENO1;ENO1L1;MBPB1;MPB1;ENO1;ENO1L1;MBPB1;MPB1	2-phospho-D-glycerate hydro-lyase;Alpha-enolase;C-myc promoter-binding protein;Enolase 1;MBP-1;MPB-1;Non-neural enolase;Phosphopyruvate hydratase;Plasminogen-binding protein;Enolase	Isoform alpha-enolase of Alpha-enolase;Isoform MBP-1 of Alpha-enolase	P06733-1;P06733;A4UCS8;P06733-2;P06733;A4QMW8;E2DRY6;Q96GV1;Q9BT62	phosphopyruvate hydratase complex;nucleus;cytoplasm;cytosol;plasma membrane;membrane;sarcomere;M band;macromolecular complex;organelle;membrane-bounded organelle;intracellular organelle;intracellular membrane-bounded organelle;protein complex;organelle part;intracellular part;cytoplasmic part;cytosolic part;contractile fiber part;cell part	negative regulation of transcription from RNA polymerase II promoter;regulation of cell growth;carbohydrate metabolic process;monosaccharide metabolic process;glucose metabolic process;glucose catabolic process;alcohol metabolic process;generation of precursor metabolites and energy;gluconeogenesis;glycolysis;nucleobase, nucleoside, nucleotide and nucleic acid metabolic process;transcription, DNA…	magnesium ion binding;protein binding transcription factor activity;transcription factor binding transcription factor activity;nucleic acid binding transcription factor activity;nucleic acid binding;DNA binding;sequence-specific DNA binding transcription factor activity;transcription cofactor activity;transcription corepressor activity;catalytic activity;endopeptidase activity;serine-type endopep…	Glycolysis / Gluconeogenesis;Methane metabolism;RNA degradation	Enolase, C-terminal TIM barrel domain;Enolase, N-terminal domain	Enolase;Enolase_C;Enolase_CS;Enolase_N	25349340	IPI00465248
1.22154	0.288699		0.770376	KIAA1967	DBC1;KIAA1967;DBC1;KIAA1967	Deleted in breast cancer gene 1 protein;p30 DBC;Protein KIAA1967;cDNA FLJ38393 fis, clone FEBRA2007212	Isoform 1 of Protein KIAA1967;Isoform 2 of Protein KIAA1967;Protein;Uncharacterized protein	Q8N163-1;Q8N163;B3KTJ9;Q8N163-2;Q8N163;E5RFJ3;E5RGU7	nucleus;cytoplasm;mitochondrial matrix;membrane-enclosed lumen;organelle;membrane-bounded organelle;intracellular organelle;intracellular membrane-bounded organelle;organelle lumen;organelle part;intracellular part;mitochondrial part;cytoplasmic part;intracellular organelle part;cell part;intracellular organelle lumen	apoptosis;cell death;cellular process;regulation of cell death;positive regulation of cell death;programmed cell death;death;regulation of apoptosis;positive regulation of apoptosis;regulation of programmed cell death;positive regulation of programmed cell death;positive regulation of biological process;positive regulation of cellular process;regulation of biological process;regulation of cellula…	enzyme inhibitor activity;binding;protein binding;enzyme binding;enzyme regulator activity				8087990	IPI00182757
1.21895	0.285639		0.78111	RPL7A	RPL7A;SURF3;SURF-3;hCG_2032998;RP11-244N20.10-009;RP11-244N20.10-004;RPL7A	60S ribosomal protein L7a;PLA-X polypeptide;Surfeit locus protein 3;cDNA FLJ78489, highly similar to Homo sapiens ribosomal protein L7a (RPL7A), mRNA;cDNA, FLJ92002, Homo sapiens ribosomal protein L7a (RPL7A), mRNA;Ribosomal protein L7a;Ribosomal protein L7a, isoform CRA_c	60S ribosomal protein L7a;Ribosomal protein L7a	P62424;Q5T8U4;Q5T8U3	cell fraction;membrane fraction;insoluble fraction;cytosol;ribosome;large ribosomal subunit;cytosolic large ribosomal subunit;ribonucleoprotein complex;macromolecular complex;polysomal ribosome;organelle;non-membrane-bounded organelle;intracellular organelle;intracellular non-membrane-bounded organelle;organelle part;intracellular part;cytoplasmic part;intracellular organelle part;cell part	nucleobase, nucleoside, nucleotide and nucleic acid metabolic process;translation;translational elongation;translational termination;nitrogen compound metabolic process;metabolic process;biosynthetic process;macromolecule biosynthetic process;cellular process;gene expression;viral reproduction;cellular component organization;RNA metabolic process;viral infectious cycle;viral transcription;protein…	nucleic acid binding;RNA binding;structural constituent of ribosome;structural molecule activity;binding	Ribosome	Ribosomal protein L7Ae/L30e/S12e/Gadd45 family	Ribosomal_L7A/L8;Ribosomal_L7Ae/L30e/S12e/Gad45;Ribosomal_L7Ae/L8/Nhp2;Ribosomal_L7Ae_CS	15851000	IPI00299573
1.21714	0.283493		0.788665	RPL24	RPL24;hCG_2023003;RPL24;RPL24	60S ribosomal protein L24;60S ribosomal protein L30;Putative uncharacterized protein RPL24;Ribosomal protein L24, isoform CRA_e	60S ribosomal protein L24;Uncharacterized protein	P83731;C9JNW5;C9JXB8	cytosol;ribosome;large ribosomal subunit;cytosolic large ribosomal subunit;ribonucleoprotein complex;macromolecular complex;organelle;non-membrane-bounded organelle;intracellular organelle;intracellular non-membrane-bounded organelle;organelle part;intracellular part;cytoplasmic part;intracellular organelle part;cell part	ribosomal large subunit assembly;cell cycle checkpoint;nucleobase, nucleoside, nucleotide and nucleic acid metabolic process;translation;translational elongation;translational termination;nitrogen compound metabolic process;chemotaxis;mitotic cell cycle checkpoint;regulation of mitotic cell cycle;axon guidance;metabolic process;biosynthetic process;macromolecule biosynthetic process;response to e…	nucleic acid binding;RNA binding;structural constituent of ribosome;structural molecule activity;binding;protein binding	Ribosome	Ribosomal protein L24e	Ribosomal_L24e;Ribosomal_L24e_CS;Ribosomal_L24e_dom;TRASH	2592520	IPI00306332
1.21666	0.28293		0.790649	RPS25	RPS25	40S ribosomal protein S25	40S ribosomal protein S25	P62851	nucleolus;cytoplasm;cytosol;ribosome;small ribosomal subunit;cytosolic small ribosomal subunit;ribonucleoprotein complex;macromolecular complex;organelle;non-membrane-bounded organelle;intracellular organelle;intracellular non-membrane-bounded organelle;organelle part;intracellular part;nuclear part;cytoplasmic part;intracellular organelle part;cell part	nucleobase, nucleoside, nucleotide and nucleic acid metabolic process;translation;translational elongation;translational termination;nitrogen compound metabolic process;metabolic process;biosynthetic process;macromolecule biosynthetic process;cellular process;gene expression;viral reproduction;cellular component organization;RNA metabolic process;viral infectious cycle;viral transcription;protein…	nucleic acid binding;RNA binding;binding;protein binding	Ribosome	Ribosomal_S25	Ribosomal_S25	9512030	IPI00012750
1.2146	0.280484		0.799291	DDX3X	DBX;DDX3;DDX3X	ATP-dependent RNA helicase DDX3X;DEAD box protein 3, X-chromosomal;DEAD box, X isoform;Helicase-like protein 2;DEAD/H (Asp-Glu-Ala-Asp/His) box polypeptide 3 variant;cDNA FLJ60399, highly similar to ATP-dependent RNA helicase DDX3X (EC 3.6.1.-);Putative uncharacterized protein;cDNA FLJ60675, highly similar to ATP-dependent RNA helicase DDX3X (EC 3.6.1.-)	ATP-dependent RNA helicase DDX3X;ATP-dependent RNA helicase DDX3X isoform 2;ATP-dependent RNA helicase DDX3X isoform 3;cDNA FLJ60675, highly similar to ATP-dependent RNA helicase DDX3X	O00571;B5BTY4;Q59GX6;B4E3E8;Q5S4N1;B4DLU5;E7ENG6	nucleus;cytoplasm;nuclear body;nuclear speck;organelle;membrane-bounded organelle;intracellular organelle;intracellular membrane-bounded organelle;organelle part;intracellular part;nuclear part;intracellular organelle part;nucleoplasm part;cell part	interspecies interaction between organisms;multi-organism process	nucleotide binding;nucleic acid binding;DNA binding;RNA binding;RNA helicase activity;catalytic activity;ATP-dependent RNA helicase activity;helicase activity;binding;protein binding;ATP binding;ATP-dependent helicase activity;RNA-dependent ATPase activity;pyrophosphatase activity;hydrolase activity;hydrolase activity, acting on acid anhydrides;hydrolase activity, acting on acid anhydrides, in ph…	RIG-I-like receptor signaling pathway	DEAD;Helicase conserved C-terminal domain	DEAD-like_helicase;DNA/RNA_helicase_DEAD/DEAH_N;Helicase_C;RNA_helicase_DEAD_Q_motif;RNA-helicase_DEAD-box_CS	6438770	IPI00215637
1.21409	0.27987		0.801463	WDR36	WDR36;DKFZp686I1650	T-cell activation WD repeat-containing protein;WD repeat-containing protein 36;Putative uncharacterized protein DKFZp686I1650	WD repeat-containing protein 36;Uncharacterized protein	Q8NI36;D6RAY5;D6RIY8;Q68E02;D6R922;D6RFM8	ribonucleoprotein complex;preribosome;small-subunit processome;macromolecular complex;intracellular part;cell part	system process;nucleobase, nucleoside, nucleotide and nucleic acid metabolic process;rRNA processing;RNA processing;nitrogen compound metabolic process;sensory perception;visual perception;metabolic process;cellular process;RNA metabolic process;rRNA metabolic process;multicellular organismal process;ncRNA processing;cellular nitrogen compound metabolic process;ncRNA metabolic process;macromolecu…		Ribosome biogenesis in eukaryotes	WD domain, G-beta repeat;Utp21	Quino_AlcDH-like;SSU_processome_Utp21;WD40/YVTN_repeat-like_dom;WD40_repeat;WD40_repeat_2;WD40_repeat_CS;WD40_repeat_dom;WD40_repeat_sg;WD40_repeat-like_dom	4761190	IPI00169325
1.21322	0.278847		0.805087	ERH	ERH	Enhancer of rudimentary homolog	Enhancer of rudimentary homolog	P84090	midbody;cell part	nucleobase, nucleoside, nucleotide and nucleic acid metabolic process;pyrimidine nucleoside metabolic process;nitrogen compound metabolic process;cell cycle;metabolic process;nucleoside metabolic process;cellular process;cellular nitrogen compound metabolic process;cellular metabolic process;primary metabolic process;small molecule metabolic process;heterocycle metabolic process;nucleobase, nucle…	binding;protein binding		Enhancer of rudimentary	Enh_rudimentary	9692100	IPI00029631
1.21295	0.27852		0.806246	IDH2	IDH2	ICD-M;IDP;Isocitrate dehydrogenase [NADP], mitochondrial;NADP(+)-specific ICDH;Oxalosuccinate decarboxylase;Isocitrate dehydrogenase 2 (NADP+), mitochondrial variant;cDNA FLJ50469, highly similar to Isocitrate dehydrogenase;cDNA, FLJ79287, highly similar to Isocitrate dehydrogenase	Isocitrate dehydrogenase [NADP], mitochondrial;Isocitrate dehydrogenase	P48735;Q53GL5;B4DFL2	mitochondrion;mitochondrial inner membrane;mitochondrial matrix;membrane;organelle inner membrane;organelle membrane;mitochondrial membrane;membrane-enclosed lumen;organelle;membrane-bounded organelle;intracellular organelle;intracellular membrane-bounded organelle;organelle lumen;organelle part;intracellular part;mitochondrial part;cytoplasmic part;intracellular organelle part;cell part;intracel…	carbohydrate metabolic process;cellular aldehyde metabolic process;organic acid metabolic process;acetyl-CoA metabolic process;glyoxylate cycle;tricarboxylic acid cycle;isocitrate metabolic process;2-oxoglutarate metabolic process;coenzyme metabolic process;metabolic process;catabolic process;coenzyme catabolic process;cellular process;carboxylic acid metabolic process;monocarboxylic acid metabol…	nucleotide binding;magnesium ion binding;catalytic activity;isocitrate dehydrogenase activity;isocitrate dehydrogenase (NADP+) activity;binding;oxidoreductase activity;oxidoreductase activity, acting on CH-OH group of donors;oxidoreductase activity, acting on the CH-OH group of donors, NAD or NADP as acceptor;ion binding;cation binding;metal ion binding;cofactor binding;coenzyme binding;NAD bindi…	Citrate cycle (TCA cycle);Glutathione metabolism;Carbon fixation pathways in prokaryotes;Peroxisome	Iso_dh	IsoCit/isopropylmalate_DH_CS;Isocitrate/isopropylmalate_DH;Isocitrate_DH_NADP-dep_euk	26303080	IPI00011107
1.21257	0.278071		0.807839	LRRC59	LRRC59;PRO1855	Leucine-rich repeat-containing protein 59;cDNA, FLJ95955	Leucine-rich repeat-containing protein 59	Q96AG4;B2RE83	cell fraction;membrane fraction;insoluble fraction;endoplasmic reticulum;endoplasmic reticulum membrane;microsome;nucleoid;membrane;integral to membrane;organelle membrane;intrinsic to membrane;vesicular fraction;mitochondrial nucleoid;organelle;membrane-bounded organelle;non-membrane-bounded organelle;intracellular organelle;intracellular membrane-bounded organelle;intracellular non-membrane-bou…		binding;protein binding		Leucine Rich Repeat;Leucine Rich repeats (2 copies)	Leu-rich_rpt	2948700	IPI00396321
1.21229	0.27774		0.809014	MCM3	MCM3;hCG_22498;HCC5	DNA polymerase alpha holoenzyme-associated protein P1;DNA replication licensing factor MCM3;p102;P1-MCM3;RLF subunit beta;cDNA, FLJ93378, highly similar to Homo sapiens MCM3 minichromosome maintenance deficient 3 (S. cerevisiae) (MCM3), mRNA;cDNA FLJ55599, highly similar to DNA replication licensing factor MCM3;MCM3 minichromosome maintenance deficient 3 (S. cerevisiae), isoform CRA_b;Minichromos…	cDNA FLJ55599, highly similar to DNA replication licensing factor MCM3	P25205;B2R7C5;B4DWW4;Q53HJ4;Q8NHX6	nucleus;nucleoplasm;alpha DNA polymerase:primase complex;nucleolus;cytoplasm;centrosome;microtubule organizing center;macromolecular complex;MCM complex;organelle;membrane-bounded organelle;non-membrane-bounded organelle;intracellular organelle;intracellular membrane-bounded organelle;intracellular non-membrane-bounded organelle;protein complex;organelle part;intracellular part;chromosomal part;n…	cell cycle checkpoint;G1-S transition of mitotic cell cycle;S phase of mitotic cell cycle;M-G1 transition of mitotic cell cycle;mitotic cell cycle;nucleobase, nucleoside, nucleotide and nucleic acid metabolic process;DNA metabolic process;DNA replication;DNA-dependent DNA replication initiation;DNA strand elongation involved in DNA replication;transcription, DNA-dependent;regulation of transcript…	nucleotide binding;nucleic acid binding;DNA binding;catalytic activity;helicase activity;binding;protein binding;ATP binding;pyrophosphatase activity;hydrolase activity;hydrolase activity, acting on acid anhydrides;hydrolase activity, acting on acid anhydrides, in phosphorus-containing anhydrides;purine nucleotide binding;nucleoside-triphosphatase activity;adenyl nucleotide binding;ribonucleotide…	DNA replication;Cell cycle;Cell cycle - yeast;Meiosis - yeast	MCM	ATPase_AAA+_core;DNA-dep_ATPase_MCM;DNA-dep_ATPase_MCM_CS;MCM_3;NA-bd_OB-fold;NA-bd_OB-fold-like	12649820	IPI00013214
1.21133	0.27659		0.813096	FAM98B	FAM98B;FAM98B	Putative uncharacterized protein FAM98B;Protein FAM98B	family with sequence similarity 98, member B isoform 1;Protein FAM98B	A8MUW5;Q52LJ0	macromolecular complex;protein complex;intracellular part;cell part;tRNA-splicing ligase complex		binding;protein binding		DUF2465	Uncharacterised_FAM98	765440	IPI00760837
1.2102	0.27525		0.817862	PRDX3	AOP1;PRDX3;mer5	Antioxidant protein 1;HBC189;Peroxiredoxin III;Peroxiredoxin-3;Protein MER5 homolog;Thioredoxin-dependent peroxide reductase, mitochondrial;Peroxiredoxin 3 isoform a;Peroxiredoxin 3 isoform a variant;Humer	Thioredoxin-dependent peroxide reductase, mitochondrial;thioredoxin-dependent peroxide reductase, mitochondrial isoform b	P30048;A4UCS5;Q53HC2;E9PH29;Q14579	cytoplasm;mitochondrion;endosome;early endosome;IkappaB kinase complex;macromolecular complex;organelle;membrane-bounded organelle;intracellular organelle;intracellular membrane-bounded organelle;protein complex;intracellular part;cytoplasmic part;cytosolic part;cell part	response to reactive oxygen species;response to molecule of bacterial origin;regulation of transcription, DNA-dependent;cellular ion homeostasis;response to stress;response to oxidative stress;organelle organization;mitochondrion organization;metabolic process;positive regulation of cell proliferation;catabolic process;response to biotic stimulus;regulation of biosynthetic process;cellular proces…	catalytic activity;peroxidase activity;enzyme inhibitor activity;endopeptidase inhibitor activity;cysteine-type endopeptidase inhibitor activity;binding;protein binding;protein C-terminus binding;alkyl hydroperoxide reductase activity;antioxidant activity;oxidoreductase activity;oxidoreductase activity, acting on NADH or NADPH;oxidoreductase activity, acting on a sulfur group of donors;oxidoreduc…		AhpC/TSA family;1-cysPrx_C	AhpC/TSA;Peroxiredoxin_C;Thioredoxin_fold;Thioredoxin-like;Thioredoxin-like_fold	2980030	IPI00024919
1.20931	0.27418		0.821669	TCOF1	TCOF1;TCOF1;TCOF1;TCOF1;TCOF1;TCOF1;TCOF1;DKFZp434G1035	Treacher Collins syndrome protein;Treacle protein;cDNA FLJ57828, highly similar to Treacle protein;TCOF1 protein variant;Putative uncharacterized protein DKFZp434G1035	Uncharacterized protein;Isoform 3 of Treacle protein;Isoform 1 of Treacle protein;Isoform 7 of Treacle protein;Isoform 6 of Treacle protein;Isoform 8 of Treacle protein;Isoform 2 of Treacle protein	Q13428-4;Q13428;E7ETY2;E9PHK9;Q13428-3;Q13428;Q13428-1;Q13428;Q13428-7;Q13428;B4DRA2;Q13428-6;Q13428;Q13428-8;Q13428;Q13428-2;Q13428;Q59FZ2;Q9UFD4	nucleus;nucleolus;organelle;membrane-bounded organelle;non-membrane-bounded organelle;intracellular organelle;intracellular membrane-bounded organelle;intracellular non-membrane-bounded organelle;organelle part;intracellular part;nuclear part;intracellular organelle part;cell part	skeletal system development;transport;developmental process;system development;anatomical structure development;establishment of localization;nucleobase, nucleoside, nucleotide and nucleic acid metabolic process;transcription, DNA-dependent;transcription from RNA polymerase I promoter;nitrogen compound metabolic process;metabolic process;biosynthetic process;macromolecule biosynthetic process;rRN…	transporter activity;binding;protein binding	Ribosome biogenesis in eukaryotes	Treacher Collins syndrome protein Treacle	LisH_dimerisation;TCS_treacle;Treacle-like_TCS	1003500	IPI00815713
1.20909	0.273919		0.822601	HNRPF	HNRNPF;HNRPF;OK/SW-cl.23	Heterogeneous nuclear ribonucleoprotein F;Heterogeneous nuclear ribonucleoprotein F, N-terminally processed;Nucleolin-like protein mcs94-1;cDNA FLJ57121, highly similar to Heterogeneous nuclear ribonucleoprotein F	Heterogeneous nuclear ribonucleoprotein F;cDNA FLJ57121, highly similar to Heterogeneous nuclear ribonucleoprotein F	P52597;B4DKS8;Q8NI96	nucleus;nucleoplasm;spliceosomal complex;nucleolus;cytoplasm;ribonucleoprotein complex;heterogeneous nuclear ribonucleoprotein complex;macromolecular complex;organelle;membrane-bounded organelle;non-membrane-bounded organelle;intracellular organelle;intracellular membrane-bounded organelle;intracellular non-membrane-bounded organelle;organelle part;intracellular part;nuclear part;intracellular or…	RNA splicing, via transesterification reactions;RNA splicing, via transesterification reactions with bulged adenosine as nucleophile;nuclear mRNA splicing, via spliceosome;nucleobase, nucleoside, nucleotide and nucleic acid metabolic process;RNA processing;mRNA processing;nitrogen compound metabolic process;metabolic process;RNA splicing;cellular process;gene expression;regulation of gene express…	nucleotide binding;nucleic acid binding;RNA binding;single-stranded RNA binding;binding;protein binding;transcription factor binding;TBP-class protein binding		RNA recognition motif. (a.k.a. RRM, RBD, or RNP domain);RNPHF zinc finger	Nucleotide-bd_a/b_plait;RRM_dom;Znf_CHHC	2469500	IPI00003881
1.20878	0.273552		0.823907	FBXL11	CXXC8;FBL7;FBXL11;JHDM1A;KDM2A;KIAA1004;CXXC8;FBL7;FBXL11;JHDM1A;KDM2A;KIAA1004;kdm2a	[Histone-H3]-lysine-36 demethylase 1A;CXXC-type zinc finger protein 8;F-box and leucine-rich repeat protein 11;F-box protein FBL7;F-box protein Lilina;F-box/LRR-repeat protein 11;JmjC domain-containing histone demethylation protein 1A;Lysine-specific demethylase 2A;SF-KDM2A	Isoform 1 of Lysine-specific demethylase 2A;Isoform 2 of Lysine-specific demethylase 2A;Uncharacterized protein	Q9Y2K7-1;Q9Y2K7;Q9Y2K7-2;Q9Y2K7;D4QA03;E9PIL6	nucleus;nucleoplasm;organelle;membrane-bounded organelle;intracellular organelle;intracellular membrane-bounded organelle;organelle part;intracellular part;nuclear part;intracellular organelle part;cell part	nucleobase, nucleoside, nucleotide and nucleic acid metabolic process;chromatin organization;transcription, DNA-dependent;regulation of transcription, DNA-dependent;protein modification process;protein demethylation;one-carbon metabolic process;nitrogen compound metabolic process;organelle organization;metabolic process;protein dealkylation;biosynthetic process;macromolecule biosynthetic process;…	nucleic acid binding;DNA binding;catalytic activity;binding;protein binding;zinc ion binding;oxidoreductase activity;oxidoreductase activity, acting on single donors with incorporation of molecular oxygen;oxidoreductase activity, acting on single donors with incorporation of molecular oxygen, incorporation of two atoms of oxygen;oxidoreductase activity, acting on paired donors, with incorporation…		F-box;CXXC zinc finger domain;JmjC	F-box_dom_cyclin-like;TF_JmjC;TF_JmjC_AAH;Zinc_finger_PHD-type_CS;Znf_CXXC;Znf_PHD;Znf_PHD-finger;Znf_RING/FYVE/PHD	539340	IPI00166009
1.20778	0.272361		0.828155	MCM4	CDC21;MCM4	CDC21 homolog;DNA replication licensing factor MCM4;P1-CDC21;cDNA FLJ12837 fis, clone NT2RP2003228, highly similar to DNA replication licensing factor MCM4;cDNA FLJ54365, highly similar to DNA replication licensing factor MCM4	DNA replication licensing factor MCM4;95 kDa protein;cDNA FLJ54365, highly similar to DNA replication licensing factor MCM4	P33991;B3KMX0;B4DLA6;E7EM48	nucleus;nucleoplasm;nucleolus;macromolecular complex;MCM complex;organelle;membrane-bounded organelle;non-membrane-bounded organelle;intracellular organelle;intracellular membrane-bounded organelle;intracellular non-membrane-bounded organelle;protein complex;organelle part;intracellular part;chromosomal part;nuclear part;intracellular organelle part;nucleoplasm part;nuclear chromosome part;cell p…	cell cycle checkpoint;G1-S transition of mitotic cell cycle;S phase of mitotic cell cycle;M-G1 transition of mitotic cell cycle;mitotic cell cycle;nucleobase, nucleoside, nucleotide and nucleic acid metabolic process;DNA metabolic process;DNA replication;DNA-dependent DNA replication initiation;DNA strand elongation involved in DNA replication;transcription, DNA-dependent;regulation of transcript…	nucleotide binding;nucleic acid binding;DNA binding;DNA helicase activity;catalytic activity;ATP-dependent DNA helicase activity;helicase activity;binding;protein binding;ATP binding;ATP-dependent helicase activity;DNA-dependent ATPase activity;pyrophosphatase activity;hydrolase activity;hydrolase activity, acting on acid anhydrides;hydrolase activity, acting on acid anhydrides, in phosphorus-con…	DNA replication;Cell cycle;Cell cycle - yeast;Meiosis - yeast	MCM	ATPase_AAA+_core;DNA-dep_ATPase_MCM;DNA-dep_ATPase_MCM_CS;MCM_4;NA-bd_OB-fold;NA-bd_OB-fold-like	22958720	IPI00018349
1.20709	0.271535		0.831103	NOLC1	KIAA0035;NOLC1;NS5ATP13;KIAA0035;NOLC1;NS5ATP13;KIAA0035;NOLC1;NS5ATP13;hCG_25636	140 kDa nucleolar phosphoprotein;Hepatitis C virus NS5A-transactivated protein 13;Nucleolar 130 kDa protein;Nucleolar and coiled-body phosphoprotein 1;Nucleolar phosphoprotein p130;cDNA, FLJ95131, highly similar to Homo sapiens nucleolar and coiled-body phosphoprotein 1 (NOLC1), mRNA;cDNA FLJ32193 fis, clone PLACE6002345, highly similar to Nucleolar phosphoprotein p130;NOLC1 protein;Nucleolar and…	Isoform Beta of Nucleolar and coiled-body phosphoprotein 1;Isoform 3 of Nucleolar and coiled-body phosphoprotein 1;Isoform Alpha of Nucleolar and coiled-body phosphoprotein 1	Q14978-2;Q14978;B2RAU8;Q14978-3;Q14978;Q14978-1;Q14978;Q96J17	nucleus;nucleoplasm;nucleolus;cytoplasm;Cajal body;nuclear body;organelle;membrane-bounded organelle;non-membrane-bounded organelle;intracellular organelle;intracellular membrane-bounded organelle;intracellular non-membrane-bounded organelle;organelle part;intracellular part;nuclear part;intracellular organelle part;nucleoplasm part;cell part	nuclear division;nucleobase, nucleoside, nucleotide and nucleic acid metabolic process;transcription, DNA-dependent;rRNA processing;RNA processing;nitrogen compound metabolic process;response to stress;response to osmotic stress;organelle organization;nucleus organization;nucleolus organization;cell cycle;mitosis;metabolic process;positive regulation of cell proliferation;biosynthetic process;mac…	nucleotide binding;nucleic acid binding transcription factor activity;nucleic acid binding;sequence-specific DNA binding transcription factor activity;RNA binding;signal sequence binding;binding;protein binding;ATP binding;GTP binding;nuclear localization sequence binding;purine nucleotide binding;guanyl nucleotide binding;snoRNA binding;adenyl nucleotide binding;ribonucleotide binding;purine rib…		SRP40, C-terminal domain	LisH_dimerisation;SRP40_C	7191600	IPI00216654
1.20704	0.271468		0.831342	PDS5B	APRIN;AS3;KIAA0979;PDS5B;APRIN;AS3;KIAA0979;PDS5B	Androgen-induced proliferation inhibitor;Androgen-induced prostate proliferative shutoff-associated protein AS3;Sister chromatid cohesion protein PDS5 homolog B;cDNA FLJ61699, highly similar to Homo sapiens androgen-induced proliferation inhibitor (APRIN), transcript variant 1, mRNA	Uncharacterized protein;Isoform 2 of Sister chromatid cohesion protein PDS5 homolog B	Q9NTI5-1;Q9NTI5;E7ENA8;E9PBP3;E9PHV0;Q9NTI5-2;Q9NTI5;B7Z5S1	chromatin;nucleus;organelle;membrane-bounded organelle;intracellular organelle;intracellular membrane-bounded organelle;organelle part;intracellular part;chromosomal part;intracellular organelle part;cell part	nuclear division;organelle organization;cell cycle;sister chromatid cohesion;mitotic sister chromatid cohesion;mitosis;cell proliferation;negative regulation of cell proliferation;cellular process;cellular component organization;cell cycle process;cell cycle phase;regulation of cell proliferation;organelle fission;negative regulation of biological process;negative regulation of cellular process;r…	nucleotide binding;nucleic acid binding;DNA binding;binding;protein binding;ATP binding;purine nucleotide binding;adenyl nucleotide binding;ribonucleotide binding;purine ribonucleotide binding;adenyl ribonucleotide binding;purine ribonucleoside triphosphate binding;identical protein binding			ARM-like;ARM-type_fold;AT_hook_DNA-bd_motif	2946800	IPI00240812
1.20694	0.271358		0.831737	CFL1	CFL;CFL1	18 kDa phosphoprotein;Cofilin, non-muscle isoform;Cofilin-1;cDNA FLJ51435, moderately similar to Cofilin-1	Uncharacterized protein;Cofilin-1;17 kDa protein;cDNA FLJ51435, moderately similar to Cofilin-1	E9PK25;P23528;E9PP50;E9PQB7;B4E112;E9PLJ3;E9PS23	intracellular;cell part;nucleus;cytoplasm;cytoskeleton;nuclear matrix;organelle;membrane-bounded organelle;non-membrane-bounded organelle;intracellular organelle;intracellular membrane-bounded organelle;intracellular non-membrane-bounded organelle;organelle part;intracellular part;nuclear part;intracellular organelle part	cell activation;platelet degranulation;transport;exocytosis;anti-apoptosis;chemotaxis;organelle organization;cytoskeleton organization;signal transduction;small GTPase mediated signal transduction;Ras protein signal transduction;Rho protein signal transduction;axon guidance;blood coagulation;hemostasis;response to external stimulus;response to biotic stimulus;response to virus;cellular process;re…	actin binding;binding;protein binding;cytoskeletal protein binding	Axon guidance;Fc gamma R-mediated phagocytosis;Regulation of actin cytoskeleton	Cofilin/tropomyosin-type actin-binding protein	Actin-bd_cofilin/tropomyosin;ADF/Cofilin/Destrin	14253400	IPI00984795
1.2067	0.271061		0.832799	SEC22B	SEC22B;SEC22L1	ER-Golgi SNARE of 24 kDa;SEC22 vesicle-trafficking protein homolog B;SEC22 vesicle-trafficking protein-like 1;Vesicle-trafficking protein SEC22b	Vesicle-trafficking protein SEC22b	O75396	Golgi membrane;endoplasmic reticulum;endoplasmic reticulum membrane;ER-Golgi intermediate compartment;Golgi apparatus;membrane;integral to membrane;cytoplasmic membrane-bounded vesicle;organelle membrane;intrinsic to membrane;cytoplasmic vesicle;vesicle;membrane-bounded vesicle;ER-Golgi intermediate compartment membrane;melanosome;organelle;membrane-bounded organelle;intracellular organelle;intra…	transport;ER to Golgi vesicle-mediated transport;cellular process;protein transport;vesicle-mediated transport;establishment of protein localization;intracellular transport;Golgi vesicle transport;establishment of localization;establishment of localization in cell	binding;protein binding	SNARE interactions in vesicular transport;Phagosome	Synaptobrevin	Longin;Longin-like;Synaptobrevin	1089400	IPI00006865
1.20532	0.269413		0.838691	RAB7A	RAB7;RAB7A;RAB7A	Ras-related protein Rab-7a;cDNA FLJ55895, highly similar to Ras-related protein Rab-7;Putative uncharacterized protein RAB7A	Ras-related protein Rab-7a;Uncharacterized protein	P51149;B4DPH9;C9J592	lytic vacuole;lysosome;endosome;late endosome;vacuole;Golgi apparatus;cytoplasmic membrane-bounded vesicle;endocytic vesicle;cytoplasmic vesicle;vesicle;membrane-bounded vesicle;melanosome;organelle;membrane-bounded organelle;intracellular organelle;intracellular membrane-bounded organelle;intracellular part;cytoplasmic part;cell part;phagocytic vesicle;pigment granule	nucleobase, nucleoside, nucleotide and nucleic acid metabolic process;purine nucleotide metabolic process;GTP catabolic process;purine nucleotide catabolic process;proteolysis;nucleoside phosphate metabolic process;nitrogen compound metabolic process;transport;endocytosis;vacuolar transport;lysosomal transport;signal transduction;epidermal growth factor ligand processing;small GTPase mediated sig…	nucleotide binding;catalytic activity;GTPase activity;binding;protein binding;GTP binding;pyrophosphatase activity;hydrolase activity;hydrolase activity, acting on acid anhydrides;hydrolase activity, acting on acid anhydrides, in phosphorus-containing anhydrides;purine nucleotide binding;nucleoside-triphosphatase activity;guanyl nucleotide binding;GDP binding;ribonucleotide binding;purine ribonuc…	Endocytosis;Phagosome;Amoebiasis	Ras	GTPase_Rab;Ras;Ras_GTPase;Small_GTPase;Small_GTP-bd	3340360	IPI00016342
1.20476	0.268748		0.841073	RPL27A	RPL27A;L27a	60S ribosomal protein L27a;Ribosomal protein L27a	60S ribosomal protein L27a;Uncharacterized protein	P46776;Q6NZ52;E9PLL6;Q9BQQ5;E9PJD9;E9PLX7	intracellular;cytosol;ribosome;large ribosomal subunit;cytosolic large ribosomal subunit;ribonucleoprotein complex;macromolecular complex;organelle;non-membrane-bounded organelle;intracellular organelle;intracellular non-membrane-bounded organelle;organelle part;intracellular part;cytoplasmic part;intracellular organelle part;cell part	nucleobase, nucleoside, nucleotide and nucleic acid metabolic process;translation;translational elongation;translational termination;nitrogen compound metabolic process;metabolic process;biosynthetic process;macromolecule biosynthetic process;cellular process;gene expression;viral reproduction;cellular component organization;RNA metabolic process;viral infectious cycle;viral transcription;protein…	nucleic acid binding;RNA binding;structural constituent of ribosome;structural molecule activity;binding;protein binding	Ribosome	Ribosomal protein L18e/L15	Ribosomal_L15_CS;Ribosomal_L18e/L15	7227790	IPI00456758
1.20308	0.266732		0.848296	SF3A1	SAP114;SF3A1	SF3a120;Spliceosome-associated protein 114;Splicing factor 3A subunit 1;cDNA FLJ55438, highly similar to Splicing factor 3 subunit 1	Splicing factor 3A subunit 1;splicing factor 3A subunit 1 isoform 2;cDNA FLJ55438, highly similar to Splicing factor 3 subunit 1	Q15459;E9PAW1;B4E091	nucleus;nucleoplasm;spliceosomal complex;U2-type spliceosomal complex;nucleolus;ribonucleoprotein complex;macromolecular complex;organelle;membrane-bounded organelle;non-membrane-bounded organelle;intracellular organelle;intracellular membrane-bounded organelle;intracellular non-membrane-bounded organelle;organelle part;intracellular part;nuclear part;intracellular organelle part;cell part;cataly…	RNA splicing, via transesterification reactions;RNA splicing, via transesterification reactions with bulged adenosine as nucleophile;nuclear mRNA 3'-splice site recognition;nuclear mRNA splicing, via spliceosome;nucleobase, nucleoside, nucleotide and nucleic acid metabolic process;mRNA splice site selection;RNA processing;mRNA processing;nitrogen compound metabolic process;metabolic process;RNA s…	nucleic acid binding;RNA binding;binding;protein binding	Spliceosome	ubiquitin;Surp;Pre-mRNA splicing factor PRP21 like protein	PRP21-like;Surp;Ubiquitin;Ubiquitin_supergroup	709790	IPI00017451
1.202	0.265432		0.852964	SF3B1	SAP155;SF3B1;DKFZp434M052	Pre-mRNA-splicing factor SF3b 155 kDa subunit;Spliceosome-associated protein 155;Splicing factor 3B subunit 1;SF3B1 protein;Putative uncharacterized protein DKFZp434M052	Splicing factor 3B subunit 1	O75533;A0JLT9;A0PJH5;Q32Q20;Q7Z497;Q9NTB4	nucleus;nucleoplasm;spliceosomal complex;U12-type spliceosomal complex;nuclear body;nuclear speck;ribonucleoprotein complex;macromolecular complex;organelle;membrane-bounded organelle;intracellular organelle;intracellular membrane-bounded organelle;organelle part;intracellular part;nuclear part;intracellular organelle part;nucleoplasm part;cell part;catalytic step 2 spliceosome	RNA splicing, via transesterification reactions;RNA splicing, via transesterification reactions with bulged adenosine as nucleophile;nuclear mRNA splicing, via spliceosome;regionalization;nucleobase, nucleoside, nucleotide and nucleic acid metabolic process;RNA processing;mRNA processing;nitrogen compound metabolic process;pattern specification process;metabolic process;RNA splicing;anterior-post…	chromatin binding;binding;protein binding	Spliceosome	SF3b1	ARM-like;ARM-type_fold;SF3b_su1	12447900	IPI00026089
1.20173	0.265119		0.854088	TMEM33	DB83;TMEM33;SHINC3	Protein DB83;Transmembrane protein 33;SHINC3	Transmembrane protein 33;Uncharacterized protein	P57088;A6QKW0;D6RAA6	membrane;integral to membrane;cytoplasmic membrane-bounded vesicle;intrinsic to membrane;cytoplasmic vesicle;vesicle;membrane-bounded vesicle;melanosome;organelle;membrane-bounded organelle;intracellular organelle;intracellular membrane-bounded organelle;intracellular part;membrane part;cytoplasmic part;cell part;pigment granule		binding;protein binding		Uncharacterised protein family (UPF0121)	UPF0121	1007000	IPI00299084
1.20161	0.264963		0.854648	UQCRH	UQCRH;hCG_22091;UQCRH	Complex III subunit 6;Complex III subunit VIII;Cytochrome b-c1 complex subunit 6, mitochondrial;Cytochrome c1 non-heme 11 kDa protein;Mitochondrial hinge protein;Ubiquinol-cytochrome c reductase complex 11 kDa protein;Ubiquinol-cytochrome c reductase hinge protein, isoform CRA_c;UQCRH protein	Cytochrome b-c1 complex subunit 6, mitochondrial;Ubiquinol-cytochrome c reductase hinge protein, isoform CRA_c	P07919;Q567R0	mitochondrion;mitochondrial inner membrane;mitochondrial respiratory chain;mitochondrial respiratory chain complex III;membrane;organelle inner membrane;organelle membrane;mitochondrial membrane;macromolecular complex;organelle;membrane-bounded organelle;intracellular organelle;intracellular membrane-bounded organelle;protein complex;organelle part;intracellular part;membrane part;mitochondrial p…	generation of precursor metabolites and energy;oxidative phosphorylation;mitochondrial electron transport, ubiquinol to cytochrome c;protein complex assembly;phosphorus metabolic process;phosphate metabolic process;transport;metabolic process;aerobic respiration;cellular process;energy derivation by oxidation of organic compounds;cellular component organization;phosphorylation;cellular component …	catalytic activity;transporter activity;binding;protein binding;ubiquinol-cytochrome-c reductase activity;cation transmembrane transporter activity;ion transmembrane transporter activity;monovalent inorganic cation transmembrane transporter activity;hydrogen ion transmembrane transporter activity;oxidoreductase activity;oxidoreductase activity, acting on diphenols and related substances as donors…	Oxidative phosphorylation;Cardiac muscle contraction;Alzheimer's disease;Parkinson's disease;Huntington's disease	Ubiquinol-cytochrome C reductase hinge protein	Ubol_cytC_Rdtase_hinge;Ubol_cytC_Rdtase_hinge_dom	997070	IPI00296022
1.20109	0.264346		0.856865	WDR43	KIAA0007;WDR43	WD repeat-containing protein 43;WDR43 protein	WD repeat-containing protein 43	Q15061;Q8TB67	nucleus;nucleolus;organelle;membrane-bounded organelle;non-membrane-bounded organelle;intracellular organelle;intracellular membrane-bounded organelle;intracellular non-membrane-bounded organelle;organelle part;intracellular part;nuclear part;intracellular organelle part;cell part			Ribosome biogenesis in eukaryotes	WD domain, G-beta repeat;Dip2/Utp12 Family	SSU_processome_Utp12;WD40/YVTN_repeat-like_dom;WD40_repeat;WD40_repeat_2;WD40_repeat_dom;WD40_repeat_sg;WD40_repeat-like_dom	2520150	IPI00937477
1.20097	0.264201		0.857389	UTP18	CDABP0061;CGI-48;UTP18;WDR50	U3 small nucleolar RNA-associated protein 18 homolog;WD repeat-containing protein 50;cDNA, FLJ95176, Homo sapiens CGI-48 protein (CGI-48), mRNA	64 kDa protein;U3 small nucleolar RNA-associated protein 18 homolog;cDNA, FLJ95176, Homo sapiens CGI-48 protein (CGI-48), mRNA	Q9Y5J1;B2RAX6	nucleus;nucleolus;organelle;membrane-bounded organelle;non-membrane-bounded organelle;intracellular organelle;intracellular membrane-bounded organelle;intracellular non-membrane-bounded organelle;organelle part;intracellular part;nuclear part;intracellular organelle part;cell part	nucleobase, nucleoside, nucleotide and nucleic acid metabolic process;rRNA processing;RNA processing;nitrogen compound metabolic process;metabolic process;cellular process;RNA metabolic process;rRNA metabolic process;ncRNA processing;cellular nitrogen compound metabolic process;ncRNA metabolic process;macromolecule metabolic process;cellular metabolic process;primary metabolic process;cellular ma…		Ribosome biogenesis in eukaryotes	WD domain, G-beta repeat;Anaphase-promoting complex subunit 4 WD40 domain	WD40/YVTN_repeat-like_dom;WD40_repeat;WD40_repeat_2;WD40_repeat_CS;WD40_repeat_dom;WD40_repeat_sg;WD40_repeat-like_dom	1919600	IPI00000733
1.1995	0.262438		0.863732	RPL7	RPL7;WUGSC:H_RG054D04.1;RPL7	60S ribosomal protein L7;Similar to 60S ribosomal protein L7; similar to P18124 (PID:d133021);Putative uncharacterized protein RPL7	30 kDa protein;60S ribosomal protein L7;Uncharacterized protein;29 kDa protein	P18124;O95036;A8MUD9	intracellular;cytosol;ribosome;large ribosomal subunit;cytosolic large ribosomal subunit;ribonucleoprotein complex;macromolecular complex;organelle;non-membrane-bounded organelle;intracellular organelle;intracellular non-membrane-bounded organelle;organelle part;intracellular part;cytoplasmic part;intracellular organelle part;cell part	nucleobase, nucleoside, nucleotide and nucleic acid metabolic process;rRNA processing;RNA processing;translation;translational elongation;translational termination;nitrogen compound metabolic process;metabolic process;biosynthetic process;macromolecule biosynthetic process;cellular process;gene expression;viral reproduction;cellular component organization;RNA metabolic process;rRNA metabolic proc…	nucleic acid binding;DNA binding;RNA binding;mRNA binding;structural constituent of ribosome;structural molecule activity;binding;protein binding;transcription regulator activity;identical protein binding;protein homodimerization activity;protein dimerization activity	Ribosome	Ribosomal protein L30p/L7e;Ribosomal L30 N-terminal domain	Ribosomal_L30_CS;Ribosomal_L30_ferredoxin-like;Ribosomal_L30_N;Ribosomal_L7_euk	8859800	IPI00472171
1.1992	0.262071		0.865052	DDX47	DDX47;hCG_27698;MST162;E4-DBP	DEAD box protein 47;Probable ATP-dependent RNA helicase DDX47;DEAD (Asp-Glu-Ala-Asp) box polypeptide 47 isoform 1 variant;HCG27698, isoform CRA_e;MSTP162;DEAD box protein;DEAD box polypeptide 47 isoform 1 variant;Hqp0256 protein;cDNA FLJ57094, highly similar to Probable ATP-dependent RNA helicase DDX47 (EC3.6.1.-)	Probable ATP-dependent RNA helicase DDX47;probable ATP-dependent RNA helicase DDX47 isoform 2;cDNA FLJ57094, highly similar to Probable ATP-dependent RNA helicase DDX47	Q9H0S4;Q53GJ1;Q7Z4B1;Q9H4E3;A4UCU0;Q9UI98;B4DYP6	nucleus;nucleolus;organelle;membrane-bounded organelle;non-membrane-bounded organelle;intracellular organelle;intracellular membrane-bounded organelle;intracellular non-membrane-bounded organelle;organelle part;intracellular part;nuclear part;intracellular organelle part;cell part;cytoplasm	nucleobase, nucleoside, nucleotide and nucleic acid metabolic process;nitrogen compound metabolic process;metabolic process;cellular process;RNA metabolic process;cellular nitrogen compound metabolic process;macromolecule metabolic process;cellular metabolic process;primary metabolic process;cellular macromolecule metabolic process;nucleic acid metabolic process	nucleotide binding;nucleic acid binding;RNA binding;catalytic activity;helicase activity;binding;protein binding;ATP binding;ATP-dependent helicase activity;pyrophosphatase activity;hydrolase activity;hydrolase activity, acting on acid anhydrides;hydrolase activity, acting on acid anhydrides, in phosphorus-containing anhydrides;ATPase activity;purine nucleotide binding;nucleoside-triphosphatase a…		DEAD;Helicase conserved C-terminal domain	DEAD-like_helicase;DNA/RNA_helicase_DEAD/DEAH_N;Helicase_C;RNA_helicase_DEAD_Q_motif;RNA-helicase_DEAD-box_CS	1492800	IPI00023972
1.19913	0.261985		0.865363	CLTC	CLH17;CLTC;CLTCL2;KIAA0034;CLH17;CLTC;CLTCL2;KIAA0034	Clathrin heavy chain 1;Clathrin heavy chain on chromosome 17;CLTC protein	Isoform 1 of Clathrin heavy chain 1;Isoform 2 of Clathrin heavy chain 1	Q00610-1;Q00610;Q49AL0;Q00610-2;Q00610	mitochondrion;spindle;cytosol;plasma membrane;coated pit;vesicle membrane;membrane;cytoplasmic membrane-bounded vesicle;membrane coat;clathrin coat;vesicle coat;clathrin vesicle coat;clathrin coat of trans-Golgi network vesicle;clathrin coat of coated pit;coated vesicle;clathrin-coated vesicle;cytoplasmic vesicle membrane;organelle membrane;cytoplasmic vesicle;vesicle;membrane-bounded vesicle;mac…	transition metal ion transport;nuclear division;transport;ion transport;cation transport;iron ion transport;intracellular protein transport;post-Golgi vesicle-mediated transport;endocytosis;receptor-mediated endocytosis;chemotaxis;organelle organization;mitosis;signal transduction;cell surface receptor linked signaling pathway;enzyme linked receptor protein signaling pathway;transmembrane recepto…	structural molecule activity;binding;protein binding	Lysosome;Endocytosis;Endocrine and other factor-regulated calcium reabsorption;Huntington's disease;Bacterial invasion of epithelial cells	Clathrin propeller repeat;Clathrin, heavy-chain linker;Clathrin	ARM-type_fold;Clathrin_H-chain/VPS_repeat;Clathrin_H-chain_link/propller;Clathrin_H-chain_linker_core;Clathrin_H-chain_propeller_N;Clathrin_H-chain_propeller_rpt;Clathrin_heavy_chain;TPR-like_helical	606620	IPI00024067
1.19885	0.261656		0.866547	KIF2B	KIF2C;KNSL6;KIF2C;RP11-269F19.1-003;KIF2B;KIF2C;KNSL6	Kinesin-like protein 6;Kinesin-like protein KIF2C;Mitotic centromere-associated kinesin;cDNA FLJ75664, highly similar to Homo sapiens kinesin family member 2C (KIF2C), mRNA;cDNA FLJ54088, highly similar to Kinesin-like protein KIF2C;Kinesin family member 2C;Kinesin-like protein KIF2B;cDNA FLJ53680, highly similar to Kinesin-like protein KIF2C;Putative uncharacterized protein;cDNA FLJ53902, highly…	Isoform 1 of Kinesin-like protein KIF2C;cDNA FLJ54088, highly similar to Kinesin-like protein KIF2C;Kinesin-like protein KIF2B;Isoform 2 of Kinesin-like protein KIF2C;Uncharacterized protein	Q99661-1;Q99661;A8K3S3;B7Z6Q6;Q5JR91;Q8N4N8;Q99661-2;Q99661;B7Z7M6;Q8N5N1;B4DY48;E9PD67	chromosome, centromeric region;kinetochore;condensed chromosome kinetochore;nucleus;chromosome;cytoplasm;cytosol;cytoskeleton;kinesin complex;microtubule;microtubule associated complex;cytoplasmic microtubule;microtubule cytoskeleton;macromolecular complex;organelle;membrane-bounded organelle;non-membrane-bounded organelle;intracellular organelle;intracellular membrane-bounded organelle;intracell…	M phase of mitotic cell cycle;microtubule cytoskeleton organization;mitotic prometaphase;mitotic cell cycle;M phase;nuclear division;organelle organization;cytoskeleton organization;microtubule-based process;microtubule-based movement;microtubule depolymerization;cell cycle;chromosome segregation;mitosis;establishment or maintenance of cell polarity;blood coagulation;hemostasis;cell proliferation…	nucleotide binding;nucleic acid binding;DNA binding;motor activity;microtubule motor activity;catalytic activity;binding;protein binding;ATP binding;microtubule binding;cytoskeletal protein binding;tubulin binding;pyrophosphatase activity;hydrolase activity;hydrolase activity, acting on acid anhydrides;hydrolase activity, acting on acid anhydrides, in phosphorus-containing anhydrides;purine nucle…		Kinesin	Kinesin_motor_CS;Kinesin_motor_dom	1039800	IPI00290435
1.1981	0.260744		0.869835	ANP32A	ANP32A;C15orf1;LANP;MAPM;PHAP1;ANP32A	Acidic leucine-rich nuclear phosphoprotein 32 family member A;Acidic nuclear phosphoprotein pp32;Leucine-rich acidic nuclear protein;Mapmodulin;Potent heat-stable protein phosphatase 2A inhibitor I1PP2A;Putative HLA-DR-associated protein I;ANP32A protein	Acidic leucine-rich nuclear phosphoprotein 32 family member A;ANP32A protein	P39687;Q08AJ6;Q3KPI8;Q6PKH8	nucleus;nucleoplasm;cytoplasm;endoplasmic reticulum;organelle;membrane-bounded organelle;intracellular organelle;intracellular membrane-bounded organelle;organelle part;intracellular part;nuclear part;cytoplasmic part;intracellular organelle part;cell part;perinuclear region of cytoplasm	nucleobase, nucleoside, nucleotide and nucleic acid metabolic process;transcription, DNA-dependent;regulation of transcription, DNA-dependent;nitrogen compound metabolic process;transport;nucleocytoplasmic transport;signal transduction;metabolic process;biosynthetic process;macromolecule biosynthetic process;regulation of biosynthetic process;cellular process;regulation of gene expression;regulat…	binding;protein binding		Leucine Rich Repeat;Leucine Rich repeats (2 copies)	Leu-rich_rpt;U2A'_phosphoprotein32A_C	2207580	IPI00025849
1.19771	0.260277		0.871515	GNB2L1	GNB2L1;HLC7;PIG21	Cell proliferation-inducing gene 21 protein;Guanine nucleotide-binding protein subunit beta-2-like 1;Guanine nucleotide-binding protein subunit beta-like protein 12.3;Human lung cancer oncogene 7 protein;Receptor for activated C kinase;Receptor of activated protein kinase C 1;cDNA FLJ60170, highly similar to Guanine nucleotide-binding protein subunit beta 2-like 1	Guanine nucleotide-binding protein subunit beta-2-like 1;30 kDa protein;Uncharacterized protein;Protein;cDNA FLJ60170, highly similar to Guanine nucleotide-binding protein subunit beta 2-like 1	P63244;E9KL35;D6RHH4;D6R9L0;D6R9Z1;D6RAU2;D6RDF4;B4DVD2;D6RFX4;D6RFZ9;D6RBD0	cytoplasm;plasma membrane;membrane;midbody;neuronal cell body;cell body;intracellular part;cell part		receptor binding;binding;protein binding;enzyme binding;phosphatase binding;protein phosphatase binding;protein kinase C binding;kinase binding;protein kinase binding	Measles	WD domain, G-beta repeat	G-protein_beta_WD-40_rep;WD40/YVTN_repeat-like_dom;WD40_repeat;WD40_repeat_2;WD40_repeat_CS;WD40_repeat_dom;WD40_repeat_sg;WD40_repeat-like_dom	23974190	IPI00848226
1.19755	0.260083		0.872217	BAZ1B	BAZ1B;WBSC10;WBSCR10;WBSCR9;WSTF;BAZ1B;WBSC10;WBSCR10;WBSCR9;WSTF	Bromodomain adjacent to zinc finger domain protein 1B;hWALp2;Tyrosine-protein kinase BAZ1B;Williams syndrome transcription factor;Williams-Beuren syndrome chromosomal region 10 protein;Williams-Beuren syndrome chromosomal region 9 protein	Isoform 1 of Tyrosine-protein kinase BAZ1B;Isoform 2 of Tyrosine-protein kinase BAZ1B	Q9UIG0-1;Q9UIG0;Q9UIG0-2;Q9UIG0	chromatin;heterochromatin;condensed chromosome;nucleus;replication fork;chromosome;centromeric heterochromatin;chromatin remodeling complex;macromolecular complex;organelle;membrane-bounded organelle;non-membrane-bounded organelle;intracellular organelle;intracellular membrane-bounded organelle;intracellular non-membrane-bounded organelle;protein complex;nuclear replication fork;organelle part;in…	heart morphogenesis;nucleobase, nucleoside, nucleotide and nucleic acid metabolic process;DNA metabolic process;DNA repair;double-strand break repair;chromatin organization;chromatin assembly or disassembly;nucleosome disassembly;chromatin remodeling;transcription, DNA-dependent;regulation of transcription, DNA-dependent;protein modification process;protein phosphorylation;phosphorus metabolic pr…	nucleotide binding;chromatin binding;catalytic activity;protein kinase activity;protein tyrosine kinase activity;non-membrane spanning protein tyrosine kinase activity;receptor binding;structural molecule activity;binding;protein binding;ATP binding;transcription factor binding;zinc ion binding;kinase activity;transferase activity;transferase activity, transferring phosphorus-containing groups;ph…		Bromodomain;PHD;ATP-utilising chromatin assembly and remodelling N-terminal	Bromodomain;Bromodomain_CS;DDT_dom_subgr;DDT_dom_superfamily;WSTF_Acf1_Cbp146;Zinc_finger_PHD-type_CS;Znf_FYVE_PHD;Znf_PHD;Znf_PHD-finger;Znf_RING;Znf_RING/FYVE/PHD	1501500	IPI00069817
1.19736	0.259855		0.873038	EEF1A1	EEF1A;EEF1A1;EF1A;LENG7;EEF1A1L14;PTI-1;hCG_2033271;RP11-505P4.2-001;EEF1AL3;EEF1A1;EEF1A	Elongation factor 1-alpha 1;Elongation factor Tu;Eukaryotic elongation factor 1 A-1;Leukocyte receptor cluster member 7;Elongation factor 1-alpha;cDNA FLJ54032, highly similar to Elongation factor 1-alpha 1;Eukaryotic elongation factor 1 A-like 3;Putative elongation factor 1-alpha-like 3;Eukaryotic translation elongation factor 1 alpha 1;EEF1A1 protein;Putative uncharacterized protein;EEF1A prote…	Elongation factor 1-alpha 1;Putative elongation factor 1-alpha-like 3;Elongation factor 1-alpha;EEF1A protein (Fragment)	P68104;A8K9C4;B4DV42;B4E2C5;E7EUM7;Q16577;Q53G85;Q53G89;Q53GA1;Q53GE9;Q53HM9;Q53HQ7;Q53HR1;Q53HR5;Q6IPN6;Q6IPS9;Q6IPT9;Q8IUB0;Q96RE1;Q5VTE0;B4DNE0;Q2F837;Q504Z0;Q6IQ15;Q6P082;Q6P4C9;Q8TBL1;Q96C29;Q96CD8;Q96EB3;Q14222	cytoplasm;cytosol;eukaryotic translation elongation factor 1 complex;macromolecular complex;protein complex;intracellular part;cytoplasmic part;cell part	nucleobase, nucleoside, nucleotide and nucleic acid metabolic process;purine nucleotide metabolic process;GTP catabolic process;purine nucleotide catabolic process;translation;translational elongation;nucleoside phosphate metabolic process;nitrogen compound metabolic process;metabolic process;catabolic process;biosynthetic process;macromolecule biosynthetic process;nucleotide metabolic process;nu…	nucleotide binding;nucleic acid binding;RNA binding;translation elongation factor activity;catalytic activity;GTPase activity;binding;protein binding;GTP binding;translation factor activity, nucleic acid binding;pyrophosphatase activity;hydrolase activity;hydrolase activity, acting on acid anhydrides;hydrolase activity, acting on acid anhydrides, in phosphorus-containing anhydrides;purine nucleot…	RNA transport	Elongation factor Tu GTP binding domain;Elongation factor Tu C-terminal domain;Elongation factor Tu domain 2	ProtSyn_GTP-bd;Transl_elong_EF1A/Init_IF2_C;Transl_elong_EF1A_euk/arc;Transl_elong_EFTu/EF1A_2;Transl_elong_EFTu/EF1A_C;Transl_elong_init/rib_B-barrel	111028250	IPI00396485
1.19616	0.258407		0.878264	HNRPUL1	E1BAP5;HNRNPUL1;HNRPUL1;E1BAP5;HNRNPUL1;HNRPUL1;E1BAP5;HNRNPUL1;HNRPUL1;E1BAP5;HNRNPUL1;HNRPUL1	Adenovirus early region 1B-associated protein 5;E1B-55 kDa-associated protein 5;Heterogeneous nuclear ribonucleoprotein U-like protein 1;cDNA FLJ78309, highly similar to Homo sapiens heterogeneous nuclear ribonucleoprotein U-like 1 (HNRPUL1), transcript variant 1, mRNA;cDNA FLJ78252, highly similar to Homo sapiens heterogeneous nuclear ribonucleoprotein U-like 1 (HNRPUL1), transcript variant 1, m…	Isoform 1 of Heterogeneous nuclear ribonucleoprotein U-like protein 1;Isoform 2 of Heterogeneous nuclear ribonucleoprotein U-like protein 1;cDNA FLJ56481, highly similar to Heterogeneous nuclear ribonucleoprotein U-like protein 1;Isoform 4 of Heterogeneous	Q9BUJ2-1;Q9BUJ2;A8K5K0;A8K6U7;Q9BUJ2-2;Q9BUJ2;A8K3W4;B7Z4B8;Q9BUJ2-4;Q9BUJ2;B3KM60;Q9BUJ2-3;Q9BUJ2	nucleus;nucleoplasm;ribonucleoprotein complex;heterogeneous nuclear ribonucleoprotein complex;macromolecular complex;organelle;membrane-bounded organelle;intracellular organelle;intracellular membrane-bounded organelle;organelle part;intracellular part;nuclear part;intracellular organelle part;cell part	RNA splicing, via transesterification reactions;RNA splicing, via transesterification reactions with bulged adenosine as nucleophile;nuclear mRNA splicing, via spliceosome;nucleobase, nucleoside, nucleotide and nucleic acid metabolic process;transcription, DNA-dependent;regulation of transcription, DNA-dependent;RNA processing;mRNA processing;nitrogen compound metabolic process;metabolic process;…	nucleic acid binding;RNA binding;binding;protein binding;enzyme binding		SPRY;SAP	B302/SPRY;ConA-like_lec_gl;SAP_DNA-bd;SPla/RYanodine_receptor_sg;SPRY_rcpt	9623300	IPI00013070
1.19606	0.258292		0.878682	RPS12	RPS12	40S ribosomal protein S12	40S ribosomal protein S12	P25398	intracellular;cytoplasm;cytosol;ribosome;small ribosomal subunit;cytosolic small ribosomal subunit;ribonucleoprotein complex;macromolecular complex;organelle;non-membrane-bounded organelle;intracellular organelle;intracellular non-membrane-bounded organelle;organelle part;intracellular part;cytoplasmic part;intracellular organelle part;cell part	nucleobase, nucleoside, nucleotide and nucleic acid metabolic process;translation;translational elongation;translational termination;nitrogen compound metabolic process;metabolic process;biosynthetic process;macromolecule biosynthetic process;cellular process;gene expression;viral reproduction;cellular component organization;RNA metabolic process;viral infectious cycle;viral transcription;protein…	structural constituent of ribosome;structural molecule activity	Ribosome	Ribosomal protein L7Ae/L30e/S12e/Gadd45 family	Ribosomal_L7Ae/L30e/S12e/Gad45;Ribosomal_S12e	10382900	IPI00013917
1.19578	0.25795		0.879916	FEN1	FEN1;RAD2;hCG_40848	DNase IV;Flap endonuclease 1;Flap structure-specific endonuclease 1;Maturation factor 1;cDNA FLJ51365, highly similar to Flap endonuclease 1 (EC 3.1.-.-);cDNA, FLJ93171, Homo sapiens flap structure-specific endonuclease 1 (FEN1), mRNA;FEN1 protein	Flap endonuclease 1	P39748;B4DWZ4;Q6FHX6	nucleus;nucleoplasm;nucleolus;mitochondrion;organelle;membrane-bounded organelle;non-membrane-bounded organelle;intracellular organelle;intracellular membrane-bounded organelle;intracellular non-membrane-bounded organelle;organelle part;intracellular part;nuclear part;cytoplasmic part;intracellular organelle part;cell part	S phase of mitotic cell cycle;mitotic cell cycle;telomere maintenance via recombination;telomere maintenance;nucleobase, nucleoside, nucleotide and nucleic acid metabolic process;DNA metabolic process;DNA replication;DNA-dependent DNA replication;DNA strand elongation involved in DNA replication;DNA repair;base-excision repair;double-strand break repair;DNA recombination;mitotic recombination;RNA…	nucleic acid binding;DNA binding;damaged DNA binding;double-stranded DNA binding;catalytic activity;nuclease activity;endonuclease activity;endodeoxyribonuclease activity;endoribonuclease activity;ribonuclease H activity;exonuclease activity;exodeoxyribonuclease activity;deoxyribonuclease activity;ribonuclease activity;binding;protein binding;double-stranded DNA specific exodeoxyribonuclease acti…	DNA replication;Base excision repair;Non-homologous end-joining	XPG N-terminal domain;XPG I-region	5-3_exonuclease_C;Flap_structure-sp_endonuc;HhH2;XPG/RAD2_endonuclease;XPG_CS;XPG_DNA_repair_N;XPGC_Rad_DNA_repair	20656500	IPI00026215
1.19523	0.257293		0.882289	SEPT7	CDC10;SEPT7;Nbla02942;CDC10;SEPT7;DKFZp686F17268	CDC10 protein homolog;Septin-7;cDNA FLJ75185;Predicted protein product of Nbla02942;Putative uncharacterized protein DKFZp686F17268;cDNA FLJ53636, highly similar to Septin-7;cDNA FLJ54551, highly similar to Septin-7;SEPT7 protein;Septin 7;CDC10 protein variant	Isoform 1 of Septin-7;Isoform 2 of Septin-7;Uncharacterized protein;51 kDa protein;CDC10 protein variant (Fragment);27 kDa protein	Q16181-1;Q16181;A8K3D0;Q3LIE9;Q16181-2;Q16181;A4GYY8;B4DPQ6;B4DUD6;E7ES33;Q3B7A3;Q8TC62;E7EPK1;Q59EY4	chromosome, centromeric region;kinetochore;condensed chromosome kinetochore;stress fiber;nucleus;chromosome;cytoplasm;spindle;cytoskeleton;cilium;axoneme;actin cytoskeleton;microtubule cytoskeleton;apical plasma membrane;midbody;septin complex;cleavage furrow;cell division site part;actin filament bundle;macromolecular complex;cilium axoneme;actomyosin;cell projection;organelle;membrane-bounded o…	nuclear division;cytokinesis;protein complex assembly;organelle organization;cell cycle;mitosis;regulation of cell shape;anatomical structure morphogenesis;cellular process;cellular component organization;regulation of embryonic cell shape;cell cycle process;cell cycle phase;cellular component assembly;cell projection organization;developmental process;cellular component morphogenesis;cell part m…	nucleotide binding;structural molecule activity;binding;protein binding;GTP binding;purine nucleotide binding;guanyl nucleotide binding;ribonucleotide binding;purine ribonucleotide binding;guanyl ribonucleotide binding;purine ribonucleoside triphosphate binding		Septin	Cell_Div_GTP-bd;Septin;Septin7	4436890	IPI00941534
1.19413	0.25596		0.887111	PUF60	FIR;PUF60;ROBPI;SIAHBP1;FIR;PUF60;ROBPI;SIAHBP1;FIR;PUF60;ROBPI;SIAHBP1;FIR;PUF60;ROBPI;SIAHBP1;FIR;PUF60;ROBPI;SIAHBP1;FIR;PUF60;ROBPI;SIAHBP1	60 kDa poly(U)-binding-splicing factor;FUSE-binding protein-interacting repressor;Poly(U)-binding-splicing factor PUF60;Ro-binding protein 1;Siah-binding protein 1	Isoform 1 of Poly(U)-binding-splicing factor PUF60;Isoform 2 of Poly(U)-binding-splicing factor PUF60;Isoform 5 of Poly(U)-binding-splicing factor PUF60;Isoform 3 of Poly(U)-binding-splicing factor PUF60;Isoform 6 of Poly(U)-binding-splicing factor PUF60;I	Q9UHX1-1;Q9UHX1;Q9UHX1-2;Q9UHX1;Q9UHX1-5;Q9UHX1;Q9UHX1-3;Q9UHX1;Q9UHX1-6;Q9UHX1;Q9UHX1-4;Q9UHX1;E9PQ56;E9PN18	nucleus;cyclin-dependent protein kinase activating kinase holoenzyme complex;ribonucleoprotein complex;macromolecular complex;organelle;membrane-bounded organelle;intracellular organelle;intracellular membrane-bounded organelle;protein complex;organelle part;intracellular part;nuclear part;intracellular organelle part;cell part	nucleobase, nucleoside, nucleotide and nucleic acid metabolic process;transcription, DNA-dependent;regulation of transcription, DNA-dependent;RNA processing;mRNA processing;nitrogen compound metabolic process;apoptosis;metabolic process;cell death;RNA splicing;biosynthetic process;macromolecule biosynthetic process;regulation of biosynthetic process;cellular process;regulation of gene expression;…	nucleotide binding;nucleic acid binding;DNA binding;RNA binding;binding;protein binding	Spliceosome	RNA recognition motif. (a.k.a. RRM, RBD, or RNP domain)	Nucleotide-bd_a/b_plait;PolyU-bd;RRM_dom;RRM_dom_euk	587290	IPI00069750
1.19328	0.254928		0.890843	CCT3	CCT3;CCTG;TRIC5;RP11-443G18.6-002;CCT3	CCT-gamma;hTRiC5;T-complex protein 1 subunit gamma;cDNA FLJ44436 fis, clone UTERU2019706, highly similar to T-complex protein 1 subunit gamma;PIG48;Chaperonin containing TCP1, subunit 3 (Gamma) variant;Chaperonin containing TCP1, subunit 3 (Gamma);cDNA FLJ57904, highly similar to T-complex protein 1 subunit gamma;Putative uncharacterized protein CCT3;cDNA FLJ57603, highly similar to T-complex pro…	T-complex protein 1 subunit gamma;T-complex protein 1 subunit gamma isoform c;cDNA, FLJ79286, highly similar to T-complex protein 1 subunit gamma	P49368;B3KX11;E9PAQ6;Q2TU64;Q59H77;Q5SZY0;A6NE14;B4DUR8	cytoplasm;cytosol;chaperonin-containing T-complex;cytoskeleton;plasma membrane;membrane;macromolecular complex;organelle;non-membrane-bounded organelle;intracellular organelle;intracellular non-membrane-bounded organelle;protein complex;intracellular part;cytoplasmic part;cytosolic part;cell part	protein folding;'de novo' protein folding;metabolic process;cellular process;protein metabolic process;macromolecule metabolic process;cellular metabolic process;primary metabolic process;cellular macromolecule metabolic process;cellular protein metabolic process;'de novo' posttranslational protein folding	nucleotide binding;binding;protein binding;ATP binding;purine nucleotide binding;adenyl nucleotide binding;ribonucleotide binding;purine ribonucleotide binding;adenyl ribonucleotide binding;purine ribonucleoside triphosphate binding;unfolded protein binding		Cpn60_TCP1	Chap_CCT_gamma;Chaperone_TCP-1;Chaperonin_TCP-1_CS;Cpn60/TCP-1	14663800	IPI00553185
1.19315	0.254779		0.891382	RPS14	PRO2640;RPS14	40S ribosomal protein S14	40S ribosomal protein S14;Uncharacterized protein;Protein	P62263;E5RH77	intracellular;nucleolus;cytosol;ribosome;small ribosomal subunit;cytosolic small ribosomal subunit;ribonucleoprotein complex;macromolecular complex;organelle;non-membrane-bounded organelle;intracellular organelle;intracellular non-membrane-bounded organelle;organelle part;intracellular part;nuclear part;cytoplasmic part;intracellular organelle part;cell part	ribosomal small subunit assembly;negative regulation of transcription from RNA polymerase II promoter;nucleobase, nucleoside, nucleotide and nucleic acid metabolic process;regulation of transcription, DNA-dependent;regulation of transcription from RNA polymerase II promoter;rRNA processing;RNA processing;translation;translational elongation;translational termination;regulation of translation;nitr…	nucleic acid binding;RNA binding;mRNA binding;structural constituent of ribosome;structural molecule activity;binding;protein binding;translation regulator activity;mRNA 5'-UTR binding	Ribosome	Ribosomal protein S11	Ribosomal_S11;Ribosomal_S11_CS	6690300	IPI00026271
1.19201	0.253395		0.896395	RPLP2	D11S2243E;RPLP2;RPP2;hCG_1778304	60S acidic ribosomal protein P2;Renal carcinoma antigen NY-REN-44;cDNA, FLJ92222, Homo sapiens ribosomal protein, large P2 (RPLP2), mRNA;Ribosomal protein, large, P2, isoform CRA_a;RPLP2 protein	60S acidic ribosomal protein P2;Protein	P05387;Q6FG96	intracellular;cytosol;ribosome;large ribosomal subunit;cytosolic large ribosomal subunit;ribonucleoprotein complex;macromolecular complex;organelle;non-membrane-bounded organelle;intracellular organelle;intracellular non-membrane-bounded organelle;organelle part;intracellular part;cytoplasmic part;intracellular organelle part;cell part	nucleobase, nucleoside, nucleotide and nucleic acid metabolic process;translation;translational elongation;translational termination;nitrogen compound metabolic process;metabolic process;biosynthetic process;macromolecule biosynthetic process;cellular process;gene expression;viral reproduction;cellular component organization;RNA metabolic process;viral infectious cycle;viral transcription;protein…	nucleic acid binding;RNA binding;structural constituent of ribosome;structural molecule activity;binding	Ribosome	60s Acidic ribosomal protein	Ribosomal_60S	2063400	IPI00008529
1.1914	0.252655		0.899076	PSPC1	PSP1;PSPC1;PSP1;PSPC1	Paraspeckle component 1;Paraspeckle protein 1;cDNA FLJ57805, highly similar to Homo sapiens paraspeckle component 1 (PSPC1), transcript variant alpha, mRNA	Isoform 1 of Paraspeckle component 1;53 kDa protein;Isoform 2 of Paraspeckle component 1;27 kDa protein	Q8WXF1-1;Q8WXF1;B4DWI8;Q8WXF1-2;Q8WXF1	nucleus;nucleoplasm;nucleolus;cytoplasm;nuclear matrix;nuclear body;paraspeckles;organelle;membrane-bounded organelle;non-membrane-bounded organelle;intracellular organelle;intracellular membrane-bounded organelle;intracellular non-membrane-bounded organelle;organelle part;intracellular part;nuclear part;intracellular organelle part;nucleoplasm part;cell part	nucleobase, nucleoside, nucleotide and nucleic acid metabolic process;transcription, DNA-dependent;regulation of transcription, DNA-dependent;nitrogen compound metabolic process;metabolic process;biosynthetic process;macromolecule biosynthetic process;regulation of biosynthetic process;cellular process;regulation of gene expression;regulation of macromolecule biosynthetic process;RNA metabolic pr…	nucleotide binding;nucleic acid binding;RNA binding;binding;protein binding		RNA recognition motif. (a.k.a. RRM, RBD, or RNP domain);NOPS	NOPS;Nucleotide-bd_a/b_plait;RRM_dom	2523930	IPI00103525
1.19103	0.252211		0.900685	TUBB	OK/SW-cl.56;TUBB;TUBB5;DAAP-285E11.4-001;DADB-118P11.3-001;DAMA-26D6.3-001;DAMC-316D20.4-001;DAQB-47P19.9-001;DASS-191K16.2-001;hCG_26016;XXbac-BCX111D4.2-001;XXbac-BPG252P9.4-001;DAAP-285E11.4-003;DADB-118P11.3-003;DAMA-26D6.3-003;DAMC-316D20.4-003;DAQB-47P19.9-003;DASS-191K16.2-003;TUBB;XXbac-BCX111D4.2-003;XXbac-BPG252P9.4-003	Tubulin beta chain;Tubulin beta-5 chain;cDNA FLJ56903, highly similar to Tubulin beta-7 chain;Beta 5-tubulin;Beta-tubulin protein;Tubulin beta polypeptide;Tubulin, beta;Tubulin, beta, isoform CRA_a;MRNA encoding beta-tubulin. (from clone D-beta-1);cDNA FLJ50617, highly similar to Tubulin beta-7 chain;cDNA, FLJ79164, highly similar to Tubulin beta-7 chain;cDNA, FLJ79215, highly similar to Tubulin …	Tubulin beta chain;Tubulin, beta;cDNA FLJ53063, highly similar to Tubulin beta-7 chain;Uncharacterized protein	P07437;B4DY90;Q5SU16;Q6LC01;B4DQN9;B7ZAF0;B7ZAK1;Q5JP53;B4DMU8;E7EX69;A4UCU2;B4DMJ5;E9PBJ4	cytoplasm;cytosol;cytoskeleton;microtubule;macromolecular complex;organelle;non-membrane-bounded organelle;intracellular organelle;intracellular non-membrane-bounded organelle;protein complex;organelle part;intracellular part;cytoskeletal part;cytoplasmic part;intracellular organelle part;cell part	G2-M transition of mitotic cell cycle;microtubule cytoskeleton organization;mitotic cell cycle;nuclear division;cell killing;leukocyte mediated cytotoxicity;natural killer cell mediated immunity;immune effector process;immune system process;leukocyte mediated immunity;lymphocyte mediated immunity;nucleobase, nucleoside, nucleotide and nucleic acid metabolic process;purine nucleotide metabolic pro…	nucleotide binding;catalytic activity;GTPase activity;receptor binding;structural molecule activity;structural constituent of cytoskeleton;binding;protein binding;GTP binding;pyrophosphatase activity;hydrolase activity;hydrolase activity, acting on acid anhydrides;hydrolase activity, acting on acid anhydrides, in phosphorus-containing anhydrides;purine nucleotide binding;nucleoside-triphosphatase…	Phagosome;Gap junction;Pathogenic Escherichia coli infection	Tubulin;Tubulin C-terminal domain	Beta_tubulin;Beta-tubulin_BS;Tub_FtsZ_C;Tubulin;Tubulin/FtsZ_2-layer-sand-dom;Tubulin_C;Tubulin_CS;Tubulin_FtsZ_GTPase;Epsilon_tubulin	122161800	IPI00909140
1.18881	0.249513		0.910472	RTN4	RTN4;SP1507;Nbla10545;KIAA0886;My043;NOGO;RTN4;SP1507;hCG_1784307;KIAA0886;My043;NOGO;RTN4;SP1507;Nbla00271;KIAA0886;	Foocen;Neurite outgrowth inhibitor;Neuroendocrine-specific protein;Neuroendocrine-specific protein C homolog;Reticulon-4;Reticulon-5;RTN-x;cDNA FLJ54947, highly similar to Reticulon-4;NOGO-A;Putative uncharacterized protein RTN4;Reticulon 4, isoform CRA_c;Reticulon 4, isoform CRA_f;RNT4;RTN4 isoform Aa;RTN4 isoform Ab;RTN4 isoform D;RTN4 isoform E;RTN4 isoform F;RTN4 isoform G;Reticulon 4, isofor…	Isoform 1 of Reticulon-4;Isoform 6 of Reticulon-4;Isoform 4 of Reticulon-4;Isoform 5 of Reticulon-4;Isoform 2 of Reticulon-4;RTN4 protein;Reticulon 4, isoform CRA_e;Protein;Nogo-C;Isoform 3 of Reticulon-4	Q9NQC3-1;Q9NQC3;B4DZ44;Q3LIF1;Q9NQC3-6;Q9NQC3;Q53RF4;Q8IUA4;Q9NQC3-4;Q9NQC3;Q3LIF4;Q9NQC3-5;Q9NQC3;Q9NQC3-2;Q9NQC3;Q53R94;Q7L7Q6;Q6IPN0;D6W5C2;A6XGP7;Q9NQC3-3;Q9NQC3;Q53SY1;Q7L7Q5	nuclear envelope;endoplasmic reticulum;endoplasmic reticulum membrane;plasma membrane;membrane;integral to membrane;integral to endoplasmic reticulum membrane;organelle membrane;intrinsic to membrane;intrinsic to endoplasmic reticulum membrane;intrinsic to organelle membrane;integral to organelle membrane;organelle envelope;envelope;organelle;membrane-bounded organelle;intracellular organelle;int…	regulation of cell growth;apoptosis;cellular component movement;organelle organization;endoplasmic reticulum organization;signal transduction;cell surface receptor linked signaling pathway;enzyme linked receptor protein signaling pathway;transmembrane receptor protein tyrosine kinase signaling pathway;nervous system development;axonal fasciculation;cell recognition;neuron recognition;cell death;c…	binding;protein binding;protein complex binding		Reticulon	Reticulon	870300	IPI00021766
1.18617	0.24631		0.922113	RPL38	RPL38	60S ribosomal protein L38	60S ribosomal protein L38;8 kDa protein	P63173	intracellular;cytosol;ribosome;large ribosomal subunit;cytosolic large ribosomal subunit;ribonucleoprotein complex;macromolecular complex;organelle;non-membrane-bounded organelle;intracellular organelle;intracellular non-membrane-bounded organelle;organelle part;intracellular part;cytoplasmic part;intracellular organelle part;cell part	nucleobase, nucleoside, nucleotide and nucleic acid metabolic process;translation;translational elongation;translational termination;nitrogen compound metabolic process;metabolic process;biosynthetic process;macromolecule biosynthetic process;cellular process;gene expression;viral reproduction;cellular component organization;RNA metabolic process;viral infectious cycle;viral transcription;protein…	nucleic acid binding;RNA binding;structural constituent of ribosome;structural molecule activity;binding;protein binding	Ribosome	Ribosomal L38e protein family	Ribosomal_L38e	2592000	IPI00215790
1.18572	0.245769		0.92408	DDX1	DDX1;hCG_15914	ATP-dependent RNA helicase DDX1;DEAD box protein 1;DEAD box protein retinoblastoma;cDNA, FLJ94573, Homo sapiens DEAD (Asp-Glu-Ala-Asp) box polypeptide 1 (DDX1), mRNA;DEAD (Asp-Glu-Ala-Asp) box polypeptide 1, isoform CRA_d;DEAD box polypeptide 1;cDNA FLJ51017, highly similar to ATP-dependent RNA helicase DDX1 (EC 3.6.1.-);cDNA FLJ57326, highly similar to ATP-dependent RNA helicase DDX1 (EC 3.6.1.-)	ATP-dependent RNA helicase DDX1;cDNA FLJ57326, highly similar to ATP-dependent RNA helicase DDX1	Q92499;A3RJH1;B4DP70;B4DME8	nucleus;cytoplasm;stress granule;ribonucleoprotein complex;macromolecular complex;RNA granule;organelle;membrane-bounded organelle;non-membrane-bounded organelle;intracellular organelle;intracellular membrane-bounded organelle;intracellular non-membrane-bounded organelle;protein complex;intracellular part;cytoplasmic part;cell part;tRNA-splicing ligase complex	spliceosome assembly;nucleobase, nucleoside, nucleotide and nucleic acid metabolic process;DNA metabolic process;DNA repair;double-strand break repair;transcription, DNA-dependent;regulation of transcription, DNA-dependent;RNA processing;mRNA processing;regulation of translation;regulation of translational initiation;nitrogen compound metabolic process;response to stress;response to DNA damage st…	nucleotide binding;protein binding transcription factor activity;transcription factor binding transcription factor activity;nucleic acid binding;DNA binding;chromatin binding;transcription cofactor activity;RNA binding;RNA helicase activity;single-stranded RNA binding;mRNA binding;catalytic activity;helicase activity;nuclease activity;exonuclease activity;binding;protein binding;ATP binding;ATP-d…		DEAD;Helicase conserved C-terminal domain;SPRY	B302/SPRY;ConA-like_lec_gl;DEAD-like_helicase;DNA/RNA_helicase_DEAD/DEAH_N;Helicase_C;RNA_helicase_DEAD_Q_motif;SPla/RYanodine_receptor_sg;SPRY_rcpt	2582900	IPI00293655
1.18508	0.24498		0.926951	HAT1	HAT1	Histone acetyltransferase type B catalytic subunit	Histone acetyltransferase type B catalytic subunit;15 kDa protein	O14929	nucleus;cytoplasm;organelle;membrane-bounded organelle;intracellular organelle;intracellular membrane-bounded organelle;intracellular part;cell part	DNA packaging;chromatin organization;chromatin silencing;chromatin silencing at telomere;regulation of transcription, DNA-dependent;protein modification process;protein acetylation;internal protein amino acid acetylation;organelle organization;metabolic process;regulation of biosynthetic process;negative regulation of biosynthetic process;negative regulation of metabolic process;cellular process;…	catalytic activity;histone acetyltransferase activity;lysine N-acetyltransferase activity;binding;protein binding;N-acetyltransferase activity;acyltransferase activity;acetyltransferase activity;N-acyltransferase activity;transferase activity;transferase activity, transferring acyl groups;transferase activity, transferring acyl groups other than amino-acyl groups		Hat1_N	Acyl_CoA_acyltransferase;Hat1_N;Hist_AcTrfase_B-typ_cat-su	2628500	IPI00024719
1.18451	0.244297		0.929435	RPL9	OK/SW-cl.103;RPL9;RPL9P7;RPL9P8;RPL9P9;hCG_37461	60S ribosomal protein L9;cDNA, FLJ92535, Homo sapiens ribosomal protein L9 (RPL9), mRNA;NPC-A-16;Ribosomal protein L9;Ribosomal protein L9 isoform;Ribosomal protein L9, isoform CRA_b;Putative uncharacterized protein	60S ribosomal protein L9;Uncharacterized protein;19 kDa protein;Protein;Putative uncharacterized protein;7 kDa protein	P32969;Q53Z07;D6RAN4;Q2NKY6	intracellular;nucleolus;cytoplasm;cytosol;ribosome;ribonucleoprotein complex;macromolecular complex;organelle;non-membrane-bounded organelle;intracellular organelle;intracellular non-membrane-bounded organelle;organelle part;intracellular part;nuclear part;cytoplasmic part;intracellular organelle part;cell part	nucleobase, nucleoside, nucleotide and nucleic acid metabolic process;translation;translational elongation;translational termination;nitrogen compound metabolic process;metabolic process;biosynthetic process;macromolecule biosynthetic process;cellular process;gene expression;viral reproduction;cellular component organization;RNA metabolic process;viral infectious cycle;viral transcription;protein…	nucleic acid binding;RNA binding;structural constituent of ribosome;structural molecule activity;binding;rRNA binding	Ribosome	Ribosomal protein L6	Ribosomal_L6;Ribosomal_L6_a/b-dom;Ribosomal_L6_CS2	10780300	IPI00031691
1.18326	0.242765		0.935013	APRT	APRT	Adenine phosphoribosyltransferase	Adenine phosphoribosyltransferase;adenine phosphoribosyltransferase isoform b	P07741	nucleus;nucleolus;cytoplasm;cytosol;organelle;membrane-bounded organelle;non-membrane-bounded organelle;intracellular organelle;intracellular membrane-bounded organelle;intracellular non-membrane-bounded organelle;organelle part;intracellular part;nuclear part;cytoplasmic part;intracellular organelle part;cell part	nucleobase, nucleoside, nucleotide and nucleic acid metabolic process;purine base metabolic process;purine ribonucleoside salvage;adenine salvage;cellular aromatic compound metabolic process;nitrogen compound metabolic process;behavior;grooming behavior;metabolic process;biosynthetic process;nucleobase metabolic process;purine base biosynthetic process;nucleoside metabolic process;ribonucleoside …	nucleotide binding;nucleobase binding;adenine binding;purine base binding;catalytic activity;adenine phosphoribosyltransferase activity;binding;protein binding;AMP binding;transferase activity;transferase activity, transferring glycosyl groups;transferase activity, transferring pentosyl groups;purine nucleotide binding;adenyl nucleotide binding;ribonucleotide binding;purine ribonucleotide binding…	Purine metabolism	Phosphoribosyl transferase domain	Ade_phspho_trans;PRibTrfase	2539210	IPI00218693
1.18318	0.242669		0.935361	MKI67IP	MKI67IP;NIFK;NOPP34;MKI67IP	MKI67 FHA domain-interacting nucleolar phosphoprotein;Nucleolar phosphoprotein Nopp34;Nucleolar protein interacting with the FHA domain of pKI-67;Putative uncharacterized protein MKI67IP	MKI67 FHA domain-interacting nucleolar phosphoprotein;Uncharacterized protein;12 kDa protein	Q9BYG3;C9J808	nuclear chromosome;condensed chromosome;condensed nuclear chromosome;nucleus;nucleoplasm;chromosome;nucleolus;cytoplasm;organelle;membrane-bounded organelle;non-membrane-bounded organelle;intracellular organelle;intracellular membrane-bounded organelle;intracellular non-membrane-bounded organelle;organelle part;intracellular part;nuclear part;intracellular organelle part;cell part	nucleobase, nucleoside, nucleotide and nucleic acid metabolic process;transcription, DNA-dependent;protein complex assembly;nitrogen compound metabolic process;metabolic process;biosynthetic process;macromolecule biosynthetic process;rRNA transcription;cellular process;cellular component organization;RNA metabolic process;rRNA metabolic process;cellular component assembly;RNA biosynthetic process…	nucleotide binding;nucleic acid binding;RNA binding;binding;protein binding		RNA recognition motif. (a.k.a. RRM, RBD, or RNP domain);FHA Ki67 binding domain of hNIFK	hNIFK_FHA_Ki67_binding;Nucleotide-bd_a/b_plait;RRM_dom	1564500	IPI00154590
1.18311	0.242584		0.935672	KIAA0409	hucep-1;KIAA0409;NML;RRP8	Cerebral protein 1;Nucleomethylin;Ribosomal RNA-processing protein 8	Ribosomal RNA-processing protein 8;Uncharacterized protein	O43159;E9PPY3	chromatin;heterochromatin;nucleus;chromatin silencing complex;nucleolus;chromatin remodeling complex;macromolecular complex;rDNA heterochromatin;organelle;membrane-bounded organelle;non-membrane-bounded organelle;intracellular organelle;intracellular membrane-bounded organelle;intracellular non-membrane-bounded organelle;protein complex;organelle part;intracellular part;chromosomal part;nuclear p…	chromatin silencing at rDNA;nucleobase, nucleoside, nucleotide and nucleic acid metabolic process;chromatin organization;chromatin silencing;transcription, DNA-dependent;regulation of transcription, DNA-dependent;rRNA processing;RNA processing;one-carbon metabolic process;nitrogen compound metabolic process;organelle organization;metabolic process;biosynthetic process;macromolecule biosynthetic p…	catalytic activity;binding;protein binding;methyltransferase activity;S-adenosylmethionine-dependent methyltransferase activity;transferase activity;transferase activity, transferring one-carbon groups;methylated histone residue binding;histone binding		Hypothetical methyltransferase	Methyltransferase-rel;UbiE/COQ5_MeTrFase_CS	1209700	IPI00304932
1.18083	0.239805		0.945799	PRDX6	AOP2;KIAA0106;PRDX6	1-Cys peroxiredoxin;24 kDa protein;Acidic calcium-independent phospholipase A2;Antioxidant protein 2;Liver 2D page spot 40;Non-selenium glutathione peroxidase;Peroxiredoxin-6;Red blood cells page spot 12;Peroxiredoxin 6;cDNA FLJ51310, moderately similar to Peroxiredoxin-6 (EC 1.11.1.15)	Peroxiredoxin-6;cDNA FLJ51310, moderately similar to Peroxiredoxin-6	P30041;A4UCS6;B4DUK1;E7EMN5	lytic vacuole;cytoplasm;lysosome;vacuole;cytosol;cytoplasmic membrane-bounded vesicle;cytoplasmic vesicle;vesicle;membrane-bounded vesicle;organelle;membrane-bounded organelle;intracellular organelle;intracellular membrane-bounded organelle;intracellular part;cytoplasmic part;cell part	response to reactive oxygen species;lipid metabolic process;phospholipid metabolic process;response to stress;response to oxidative stress;metabolic process;catabolic process;phospholipid catabolic process;cellular process;response to inorganic substance;lipid catabolic process;organophosphate metabolic process;cellular homeostasis;cellular response to stress;cellular response to oxidative stress…	catalytic activity;peroxidase activity;glutathione peroxidase activity;phospholipase activity;phospholipase A2 activity;binding;protein binding;antioxidant activity;lipase activity;oxidoreductase activity;oxidoreductase activity, acting on peroxide as acceptor;oxidoreductase activity, acting on paired donors, with incorporation or reduction of molecular oxygen;hydrolase activity;hydrolase activit…	Phenylalanine metabolism;Methane metabolism;Phenylpropanoid biosynthesis	AhpC/TSA family;1-cysPrx_C	AhpC/TSA;Peroxiredoxin_C;Thioredoxin_fold;Thioredoxin-like;Thioredoxin-like_fold	870580	IPI00220301
1.18032	0.239175		0.948094	RPL4	RPL1;RPL4	60S ribosomal protein L1;60S ribosomal protein L4;cDNA FLJ56689, highly similar to 60S ribosomal protein L4;Ribosomal protein L4 variant;cDNA FLJ50996, highly similar to 60S ribosomal protein L4;cDNA FLJ51018, highly similar to 60S ribosomal protein L4	60S ribosomal protein L4;cDNA FLJ50996, highly similar to 60S ribosomal protein L4;cDNA FLJ51018, highly similar to 60S ribosomal protein L4;12 kDa protein;11 kDa protein;7 kDa protein	P36578;B4DFI6;Q53G74;Q59GY2;B4DMJ6;E7EWF1;B4DP82	nucleus;nucleolus;cytoplasm;cytosol;ribosome;large ribosomal subunit;cytosolic large ribosomal subunit;ribonucleoprotein complex;macromolecular complex;organelle;membrane-bounded organelle;non-membrane-bounded organelle;intracellular organelle;intracellular membrane-bounded organelle;intracellular non-membrane-bounded organelle;organelle part;intracellular part;nuclear part;cytoplasmic part;intra…	nucleobase, nucleoside, nucleotide and nucleic acid metabolic process;translation;translational elongation;translational termination;nitrogen compound metabolic process;metabolic process;biosynthetic process;macromolecule biosynthetic process;cellular process;gene expression;viral reproduction;cellular component organization;RNA metabolic process;viral infectious cycle;viral transcription;protein…	nucleic acid binding;RNA binding;structural constituent of ribosome;structural molecule activity;binding;protein binding	Ribosome	Ribosomal protein L4/L1 family	Ribosomal_L4/L1e;Ribosomal_L4/L1e_euk/arc_CS;Ribosomal_L4_dom	27007400	IPI00003918
1.17975	0.238477		0.950641	RPL13A	RPL13A;RP11-365K22.1-001;hCG_1998057;RPL13a	23 kDa highly basic protein;60S ribosomal protein L13a;RPL13A protein;Ribosomal protein L13a variant;FWP004;Novel protein similar to ribosomal protein L13a RPL13A;Ribosomal protein L13a;Ribosomal protein L13a, isoform CRA_b;Putative 60S ribosomal protein L13a-like MGC87657	60S ribosomal protein L13a;Putative 60S ribosomal protein L13a-like MGC87657	P40429;Q0VGL3;Q53H34;Q5QTS3;Q5VY36;Q8J015;Q9BSQ6;Q6NVV1	cytosol;ribosome;large ribosomal subunit;ribonucleoprotein complex;macromolecular complex;organelle;non-membrane-bounded organelle;intracellular organelle;intracellular non-membrane-bounded organelle;organelle part;intracellular part;cytoplasmic part;intracellular organelle part;cell part	nucleobase, nucleoside, nucleotide and nucleic acid metabolic process;translation;translational elongation;translational termination;nitrogen compound metabolic process;metabolic process;biosynthetic process;macromolecule biosynthetic process;cellular process;gene expression;viral reproduction;cellular component organization;RNA metabolic process;viral infectious cycle;viral transcription;protein…	structural constituent of ribosome;structural molecule activity	Ribosome	Ribosomal protein L13	Ribosomal_L13;Ribosomal_L13_CS;Ribosomal_L13_dom;Ribosomal_L13_euk/arc	1242700	IPI00304612
1.17938	0.238034		0.952255	ZNF512	KIAA1805;ZNF512;DKFZp666L156;hCG_1784442;ZNF512	Zinc finger protein 512;cDNA, FLJ78910, highly similar to Zinc finger protein 512;Putative uncharacterized protein DKFZp666L156;cDNA FLJ53832, highly similar to Zinc finger protein 512;cDNA, FLJ79198, highly similar to Zinc finger protein 512;Zinc finger protein 512, isoform CRA_c;ZNF512 protein;cDNA FLJ52441, highly similar to Zinc finger protein 512;cDNA FLJ53912, highly similar to Zinc finger …	Zinc finger protein 512;cDNA, FLJ78910, highly similar to Zinc finger protein 512;cDNA FLJ53912, highly similar to Zinc finger protein 512;cDNA FLJ51176, highly similar to Zinc finger protein 512	Q96ME7;B7Z9P6;Q658M0;Q86XK6;B4DES6;B4DSM5;B4E0X7	intracellular;nucleus;organelle;membrane-bounded organelle;intracellular organelle;intracellular membrane-bounded organelle;intracellular part;cell part	nucleobase, nucleoside, nucleotide and nucleic acid metabolic process;transcription, DNA-dependent;regulation of transcription, DNA-dependent;nitrogen compound metabolic process;metabolic process;biosynthetic process;macromolecule biosynthetic process;regulation of biosynthetic process;cellular process;regulation of gene expression;regulation of macromolecule biosynthetic process;RNA metabolic pr…	nucleic acid binding;DNA binding;binding;zinc ion binding;ion binding;cation binding;metal ion binding;transition metal ion binding		zf-C2H2	Znf_C2H2;Znf_C2H2-like	1345300	IPI00097492
1.1791	0.237684		0.953533	EFTUD2	EFTUD2;KIAA0031;SNRP116;U5-116KD;SNRP116	116 kDa U5 small nuclear ribonucleoprotein component;Elongation factor Tu GTP-binding domain-containing protein 2;SNU114 homolog;U5 snRNP-specific protein, 116 kDa;cDNA FLJ78483, highly similar to Homo sapiens elongation factor Tu GTP binding domain containing 2 (EFTUD2), mRNA;U5-116KD protein;cDNA FLJ44500 fis, clone UTERU3000828, highly similar to 116 kDa U5 small nuclear ribonucleoprotein comp…	116 kDa U5 small nuclear ribonucleoprotein component;cDNA FLJ44500 fis, clone UTERU3000828, highly similar to 116 kDa U5 small nuclear ribonucleoprotein component;116 kDa U5 small nuclear ribonucleoprotein component isoform b	Q15029;A8KAP3;Q6IBM8;B3KX19;B4DMC0;B4DK30;B4DZB1;Q8IXJ3	nucleus;nucleoplasm;spliceosomal complex;nucleolus;cytoplasm;Cajal body;nuclear body;nuclear speck;ribonucleoprotein complex;macromolecular complex;organelle;membrane-bounded organelle;non-membrane-bounded organelle;intracellular organelle;intracellular membrane-bounded organelle;intracellular non-membrane-bounded organelle;organelle part;intracellular part;nuclear part;intracellular organelle pa…	RNA splicing, via transesterification reactions;RNA splicing, via transesterification reactions with bulged adenosine as nucleophile;nuclear mRNA splicing, via spliceosome;nucleobase, nucleoside, nucleotide and nucleic acid metabolic process;purine nucleotide metabolic process;GTP catabolic process;purine nucleotide catabolic process;RNA processing;mRNA processing;nucleoside phosphate metabolic p…	nucleotide binding;catalytic activity;GTPase activity;binding;protein binding;GTP binding;pyrophosphatase activity;hydrolase activity;hydrolase activity, acting on acid anhydrides;hydrolase activity, acting on acid anhydrides, in phosphorus-containing anhydrides;purine nucleotide binding;nucleoside-triphosphatase activity;guanyl nucleotide binding;ribonucleotide binding;purine ribonucleotide bind…	Spliceosome	Elongation factor Tu GTP binding domain;EFG_C;Elongation factor Tu domain 2;EFG_IV	Elongation_fac_G/III/V;ProtSyn_GTP-bd;Ribosomal_S5_D2-typ_fold;Ribosomal_S5_D2-typ_fold_subgr;Small_GTP-bd;Transl_elong_EFG/EF2_C;Transl_elong_EFG/EF2_IV;Transl_elong_EFTu/EF1A_2;Transl_elong_init/rib_B-barrel	10920140	IPI00003519
1.17778	0.236065		0.959438	RPL19	RPL19	60S ribosomal protein L19;Ribosomal protein L19	60S ribosomal protein L19	P84098;Q53G49;Q8IWR8	intracellular;cytosol;ribosome;large ribosomal subunit;cytosolic large ribosomal subunit;ribonucleoprotein complex;macromolecular complex;organelle;non-membrane-bounded organelle;intracellular organelle;intracellular non-membrane-bounded organelle;organelle part;intracellular part;cytoplasmic part;intracellular organelle part;cell part	nucleobase, nucleoside, nucleotide and nucleic acid metabolic process;translation;translational elongation;translational termination;nitrogen compound metabolic process;metabolic process;biosynthetic process;macromolecule biosynthetic process;cellular process;gene expression;viral reproduction;cellular component organization;RNA metabolic process;viral infectious cycle;viral transcription;protein…	nucleic acid binding;RNA binding;structural constituent of ribosome;structural molecule activity;binding	Ribosome	Ribosomal protein L19e	Ribosomal_L19/L19e;Ribosomal_L19/L19e_dom1;Ribosomal_L19/L19e_dom3	4695600	IPI00025329
1.17666	0.234703		0.96441	EBNA1BP2	EBNA1BP2;EBP2;hCG_2031782;RP5-1034F7.2-001	EBNA1-binding protein 2;Nucleolar protein p40;Probable rRNA-processing protein EBP2;EBNA1 binding protein 2;EBNA1 binding protein 2 variant;EBNA1 binding protein 2, isoform CRA_a;EBNA1BP2 protein	probable rRNA-processing protein EBP2 isoform 1;Probable rRNA-processing protein EBP2	Q99848;Q6IB29	cell fraction;membrane fraction;insoluble fraction;nucleus;nucleolus;organelle;membrane-bounded organelle;non-membrane-bounded organelle;intracellular organelle;intracellular membrane-bounded organelle;intracellular non-membrane-bounded organelle;organelle part;intracellular part;nuclear part;intracellular organelle part;cell part	cellular process;ribonucleoprotein complex biogenesis;ribosome biogenesis;cellular component biogenesis;cellular component organization or biogenesis;cellular component organization or biogenesis at cellular level;cellular component biogenesis at cellular level	binding;protein binding		Ebp2	Ebp2	2784600	IPI00930241
1.17625	0.234198		0.966253	KPNB1	KPNB1;NTF97	Importin subunit beta-1;Importin-90;Karyopherin subunit beta-1;Nuclear factor p97;Pore targeting complex 97 kDa subunit;cDNA, FLJ95650, highly similar to Homo sapiens karyopherin (importin) beta 1 (KPNB1), mRNA;cDNA FLJ50715, highly similar to Importin beta-1 subunit;cDNA, FLJ79320, highly similar to Importin beta-1 subunit;cDNA FLJ50625, highly similar to Importin beta-1 subunit	Importin subunit beta-1;cDNA, FLJ79320, highly similar to Importin beta-1 subunit;cDNA FLJ50625, highly similar to Importin beta-1 subunit	Q14974;B2RBR9;B7Z752;B7ZAV6;B7Z5M1	nucleus;nuclear envelope;nuclear pore;nucleoplasm;cytoplasm;cytosol;organelle envelope;envelope;macromolecular complex;organelle;membrane-bounded organelle;intracellular organelle;intracellular membrane-bounded organelle;protein complex;organelle part;intracellular part;membrane part;nuclear part;cytoplasmic part;intracellular organelle part;cell part;pore complex	protein import into nucleus, translocation;DNA catabolic process, endonucleolytic;nucleobase, nucleoside, nucleotide and nucleic acid metabolic process;DNA metabolic process;DNA catabolic process;DNA fragmentation involved in apoptotic nuclear change;protein targeting;protein import into nucleus;NLS-bearing substrate import into nucleus;ribosomal protein import into nucleus;nitrogen compound meta…	signal sequence binding;transporter activity;binding;protein binding;nuclear localization sequence binding;zinc ion binding;protein transporter activity;protein domain specific binding;substrate-specific transporter activity;peptide binding;ion binding;cation binding;metal ion binding;transition metal ion binding	RNA transport	Arm;HEAT;IBN_N	Armadillo;ARM-like;ARM-type_fold;HEAT;HEAT_type_2;Importin-beta_N	3442600	IPI00001639
1.17392	0.23133		0.976723	GAPDH	CDABP0047;GAPD;GAPDH;OK/SW-cl.12	Glyceraldehyde-3-phosphate dehydrogenase	Glyceraldehyde-3-phosphate dehydrogenase	P04406;Q0QET7;Q2TSD0;E7EUT4;B4DRV9;E7EU54	nucleus;cytoplasm;cytosol;membrane;organelle;membrane-bounded organelle;intracellular organelle;intracellular membrane-bounded organelle;intracellular part;cytoplasmic part;cell part;perinuclear region of cytoplasm	carbohydrate metabolic process;monosaccharide metabolic process;glucose metabolic process;glucose catabolic process;alcohol metabolic process;generation of precursor metabolites and energy;gluconeogenesis;glycolysis;protein modification process;apoptosis;metabolic process;cell death;catabolic process;biosynthetic process;cellular process;regulation of gene expression;posttranscriptional regulatio…	nucleotide binding;catalytic activity;glyceraldehyde-3-phosphate dehydrogenase (NAD+) (phosphorylating) activity;binding;protein binding;glyceraldehyde-3-phosphate dehydrogenase activity;oxidoreductase activity;oxidoreductase activity, acting on the aldehyde or oxo group of donors, NAD or NADP as acceptor;transferase activity;transferase activity, transferring nitrogenous groups;oxidoreductase ac…	Glycolysis / Gluconeogenesis;Alzheimer's disease	Glyceraldehyde 3-phosphate dehydrogenase, NAD binding domain;Glyceraldehyde 3-phosphate dehydrogenase, C-terminal domain	GlycerAld/Erythrose_P_DH;GlycerAld_3-P_DH_AS;GlycerAld_3-P_DH_cat;GlycerAld_3-P_DH_NAD(P)-bd;Glyceraldehyde-3-P_DH_1;NAD(P)-bd_dom	290047230	IPI00219018
1.17162	0.228499		0.987067	PRPF8	PRPC8;PRPF8	220 kDa U5 snRNP-specific protein;p220;Pre-mRNA-processing-splicing factor 8;PRP8 homolog;Splicing factor Prp8;cDNA FLJ57882, highly similar to Pre-mRNA-processing-splicing factor 8;U5 snRNP-specific protein variant;Apoptosis-regulated protein 1;Apoptosis-regulated protein 2	Pre-mRNA-processing-splicing factor 8	Q6P2Q9;B4DK16;Q53GM6;Q6JH02;Q6JH03	nucleus;nucleoplasm;spliceosomal complex;U5 snRNP;nuclear body;nuclear speck;ribonucleoprotein complex;small nuclear ribonucleoprotein complex;macromolecular complex;organelle;membrane-bounded organelle;intracellular organelle;intracellular membrane-bounded organelle;organelle part;intracellular part;nuclear part;intracellular organelle part;nucleoplasm part;cell part;catalytic step 2 spliceosome	RNA splicing, via transesterification reactions;RNA splicing, via transesterification reactions with bulged adenosine as nucleophile;nuclear mRNA splicing, via spliceosome;system process;nucleobase, nucleoside, nucleotide and nucleic acid metabolic process;RNA processing;mRNA processing;nitrogen compound metabolic process;sensory perception;visual perception;metabolic process;RNA splicing;cellula…	nucleic acid binding;RNA binding;binding;protein binding	Spliceosome	Mov34;PRO8NT;PROCN;PROCT;U6-snRNA interacting domain of PrP8;U5_2-snRNA_bdg;RNA recognition motif of the spliceosomal PrP8;PRP8 domain IV core	Mov34_MPN_PAD1;Pre-mRNA-splicing_factor-8;PRO_C;PROCN;PRP8_domainIV;Prp8_U5-snRNA-bd;Prp8_U6-snRNA-bd;RRM_spliceosomal_PrP8	8847130	IPI00007928
1.17094	0.227672		0.990088	DDX46	DDX46;hCG_16595;DDX46;KIAA0801	DEAD (Asp-Glu-Ala-Asp) box polypeptide 46, isoform CRA_a;DEAD box protein 46;Probable ATP-dependent RNA helicase DDX46;PRP5 homolog;cDNA FLJ78679, highly similar to Homo sapiens DEAD (Asp-Glu-Ala-Asp) box polypeptide 46 (DDX46), mRNA	DEAD (Asp-Glu-Ala-Asp) box polypeptide 46, isoform CRA_a;Probable ATP-dependent RNA helicase DDX46	D3DQA6;Q7L014;A8K6X3	nucleus;Cajal body;nuclear body;nuclear speck;organelle;membrane-bounded organelle;intracellular organelle;intracellular membrane-bounded organelle;organelle part;intracellular part;nuclear part;intracellular organelle part;nucleoplasm part;cell part	nucleobase, nucleoside, nucleotide and nucleic acid metabolic process;RNA processing;mRNA processing;nitrogen compound metabolic process;metabolic process;RNA splicing;cellular process;RNA metabolic process;mRNA metabolic process;cellular nitrogen compound metabolic process;macromolecule metabolic process;cellular metabolic process;primary metabolic process;cellular macromolecule metabolic proces…	nucleotide binding;nucleic acid binding;catalytic activity;helicase activity;binding;ATP binding;ATP-dependent helicase activity;pyrophosphatase activity;hydrolase activity;hydrolase activity, acting on acid anhydrides;hydrolase activity, acting on acid anhydrides, in phosphorus-containing anhydrides;ATPase activity;purine nucleotide binding;nucleoside-triphosphatase activity;adenyl nucleotide bi…	Spliceosome	DEAD;Helicase conserved C-terminal domain	DEAD-like_helicase;DNA/RNA_helicase_DEAD/DEAH_N;Helicase_C;RNA_helicase_DEAD_Q_motif;RNA-helicase_DEAD-box_CS	1830630	IPI00939523
1.16992	0.226411		0.994696	PA2G4	PA2G4;EBP1;PA2G4	PA2G4 protein;Cell cycle protein p38-2G4 homolog;ErbB3-binding protein 1;Proliferation-associated protein 2G4;cDNA FLJ75526, highly similar to Homo sapiens proliferation-associated 2G4, 38kDa (PA2G4), mRNA;P38-2G4	PA2G4 protein (Fragment);Proliferation-associated protein 2G4	Q05D08;Q9UQ80;A8K6Y1;Q13548;Q6PIN5	nucleus;nucleolus;cytoplasm;organelle;membrane-bounded organelle;non-membrane-bounded organelle;intracellular organelle;intracellular membrane-bounded organelle;intracellular non-membrane-bounded organelle;organelle part;intracellular part;nuclear part;intracellular organelle part;cell part;ribonucleoprotein complex;macromolecular complex	cellular process;nucleobase, nucleoside, nucleotide and nucleic acid metabolic process;transcription, DNA-dependent;regulation of transcription, DNA-dependent;rRNA processing;RNA processing;regulation of translation;nitrogen compound metabolic process;cell cycle arrest;metabolic process;cell proliferation;biosynthetic process;macromolecule biosynthetic process;regulation of biosynthetic process;n…	nucleic acid binding transcription factor activity;nucleic acid binding;DNA binding;sequence-specific DNA binding transcription factor activity;RNA binding;binding;protein binding;enzyme binding;ubiquitin protein ligase binding		Metallopeptidase family M24	Pap_1;Pept_M24_structural-domain;Pept_M24A_MAP2_BS;WHTH_trsnscrt_rep_DNA-bd	5541910	IPI00807557
[truncated: 277 more rows]

## Sheet: Peptides Ratios
Proteins	Leading Proteins	Leading Razor Protein	Gene Names	Protein Names	Protein Descriptions	Uniprot	Ratio H/L	Intensity	Intensity L	Intensity H
IPI00297779;IPI00981169;IPI01009017	IPI00297779	IPI00297779	99D8.1;CCT2;CCTB;CCT2;hCG_24460	CCT-beta;T-complex protein 1 subunit beta;cDNA FLJ75037, highly similar to Homo sapiens chaperonin containing TCP1, subunit 2 (beta) (CCT2),mRNA;cDNA FLJ50480, highly similar to T-complex protein 1 subunit beta;cDNA FLJ52359, highly similar to T-complex protein 1 subunit beta;cDNA, FLJ79296, highly similar to T-complex protein 1 subunit beta;cDNA, FLJ79307, highly similar to T-complex protein 1 s…	T-complex protein 1 subunit beta;T-complex protein 1 subunit beta isoform 2;cDNA FLJ50585, highly similar to T-complex protein 1 subunit beta	P78371;A8K402;B5BTY7;B7Z243;B7Z7K4;B7ZAT2;B7Z4R3;Q9H369	1.35468	1006900	527260	479630
[truncated: 2,470 more rows]
